# Supplementary material for: Iterative feature removal yields highly discriminative pathways
Source: BMC Genomics. 2013 Nov 25;14:832. doi: 10.1186/1471-2164-14-832 (PMC3879090; doi:10.1186/1471-2164-14-832)
Supplement: Additional file 2 — IFR_SSVM_H3N2_genes. This file is the comprehensive list of genes selected at each iteration when using IFR with SSVM on the influenza data. [file 1471-2164-14-832-S2.csv]

OAS1	LY6E	IFI44	ACP5	IL18RAP	DNAJB6	RTP4	GNG7	SERPING1	HSD11B1	SCO2	GBP1	TNKS	GGA2	CDK5	ARIH2	ZNF135	RBM5	DSCC1	DUSP4	EMX2	JARID1B	SMPDL3A	RAPGEF2	ORM1	UBE2C
LOC130074	IFIT1	IFI44L	EPB41L3	IFITM1	FAM152B	C13orf18	P2RX1	AHCTF1	BTN3A1	HCP5	SRBD1	TPMT	C1orf115	DUSP5	C14orf122	PRSS21	SMAD1	PDCD1LG2	MTMR9	HES2	C1QA	FAM82C	MS4A3	GRAMD1C	DPPA4	SLC39A7	IFI27
ISG15	MGLL	DNASE1L1	PSME2	YTHDF1	DDX60	ADAM28	KIF4A	ZNF83	ALDH9A1	RSAD2	CISH	ARSA	ICAM3	EGR3	HLA-DQA1	LILRA5	SAV1	C1QB	PARP3	RNFT2	GNB5	MPDU1	POLR3D	ZNF510	SLC16A4	EFHC1	CORO1B	TEX2	DEFB126	ASH2L	IGKV1-37
IFIT3	CTSL1	MBTPS1	SERTAD2	MS4A4A	IDH2	AIM2	FZD1	CHI3L1	TK1	IRS2	DECR2	ZBTB5	MT1X	C20orf103	DTNB	DUSP3	CCR10	LRIG2	ABBA-1	KIF2C	PRDM2	DDO	L1TD1	MYH13	CD200	E2F8	IQGAP1	GPT
TRIM22	IFI6	SIGLEC1	TRPM2	IGHM	CBR1	MKI67	PSME1	NUP43	CDKAL1	RHBDL1	SLC22A7	TRAF3	EHD4	SMPX	NRTN	AVIL	PCDHGA11	PDZD2	PHF16	TNFRSF10B	TRIM24	KLRK1	MKLN1	TBL1X	COX6A2	HADHA	PASK	NCAPH	HOXB8
IFITM3	CABIN1	MT2A	MR1	HLA-DQB1	REC8	HLA-DOB	MAP2K6	NOTCH4	PHLPP	USP13	PF4V1	RRAS	CCRL2	ZNF665	BHLHB2	WDR41	MELK	CASP7	IL1RAP	PSCD1	PSRC1	BPTF	AGRN	OGT	CRYBB3	TLE1	TNNT1	MNS1	VAMP5	CDK5R2	HRK	MLLT4
STAT1	BLVRA	C15orf29	TAP1	CDCA8	BCL11A	HSD17B12	HBZ	FCER1G	DDX17	CD24	SBF1	PLSCR1	AFFX-HUMISGF3A/M97935_3_at	KYNU	MICAL3	ZCCHC2	VPREB3	VLDLR	CTSL2	CTH	C6orf162	SLC35C1	CST4	ACTR3B	FAM134C	UBAC1	CD9	ASB1	DTL	CUZD1	TFAP2A
HERC5	POU2AF1	TLR5	AOC3	NUSAP1	NAGK	OAS3	TCN2	EGR1	ADAMTS5	CDC45L	TPI1	STT3A	BAK1	CENTG2	WDR23	USP9X	RUNDC3A	PLA2G6	LY9	PLEKHG3	GPR19	TUBB4Q	THNSL2	BFSP2	HPN	LOC728453	FAM64A	BDH1	LOC643332	NR1H3	ADRBK2
XAF1	OASL	DPEP2	RIN1	5414_at	FIBP	C7orf49	B3GALT4	FADS3	LRRFIP2	ANXA2	LHFPL2	ZCCHC4	SPHK1	ZNF160	KPTN	STX16	LMNB1	DLK1	C6orf103	AACS	IKZF3	SOCS6	ASCC3L1	KCNJ2	CENPA	FLJ12529	KANK1	ROM1	OR2C1	LOH11CR2A	SEC14L2
IFIT5	OAS2	CMKLR1	SAT1	ITGB3BP	AURKB	IL1R1	SYNJ2	DBNDD2	IL16	GALE	BMP3	PRKCZ	IRAK3	BUB1B	CCR1	NIT1	RPLP2	DHCR24	GSTZ1	ASTN2	LGALS9	MUPCDH	ITIH1	CBX5	LIN28	FER1L3	PDIA2	CD22	AMBP	MAPK4
OSBPL10	APOL6	LOC26010	TNFSF10	HIST1H2AM	FLVCR2	MAP2K4	ST3GAL5	MAD2L1BP	APOL2	PPM1F	C9orf127	RASSF4	SLC9A3R1	DLC1	SRR	AURKA	AVPI1	H2AFJ	AFFX-PheX-M_at	TNFRSF4	TNFAIP1	CDH8	KRT15	BLM	C2orf42	UPK3A	PCCA	IL22	NQO1	MAEA
MX1	BST2	PPP1R12B	IRF9	RPS4X	LILRB2	CR2	IGHD	IL1F5	727729_at	TMEM180	HERPUD1	KIT	CENPF	POMP	SERPINB1	CRYGC	MAFF	GRM3	MFAP2	TGFBR2	KRT16	SIAH2	ADORA2B	GPD2	TST	DIXDC1	CD79A	CHEK1	TRAV13-2	AP4M1
IRF7	CNP	PCSK7	UNC119B	IDS	CDKN1C	IDH1	CENPM	TCTN1	23273_at	PSMB9	C16orf3	KBTBD11	CLN8	SOX11	PAH	CDC20	PTPRK	FAHD2A	MUC1	PTOV1	PHLDA2	CDX4	BACE2	ABCA8	LRRN3	AFFX-r2-Bs-thr-M_s_at	LRRC20	POLR1B
PARP12	FCRL2	MYOM1	PDCD4	TRIM27	ERO1LB	ZNF132	BIRC5	NR3C1	HOMER1	HEY1	PEX5	KIF14	RAB8A	TRMT12	LGALS1	IL1B	TCTA	GINS2	CDCA3	GPR125	VASH1	TUBB6	ENOSF1	CTAG2	PCDHA3	PIAS2	TSPAN13	SERPINE1	ZNF701	RALGPS2	MOAP1
UBE2L6	WSB1	ATP6AP2	TSPAN3	LMNA	ACSM1	NSUN3	ADCY7	CXCL6	GPR20	G0S2	C9orf45	GPR35	JMJD2B	TCL1A	FZD5	ATF2	TRIM32	CCNB2	SSPN	DCLRE1B	ICAM4	MYST1	ZMYM5	ADD1	BCL2L10	SCD5	GPR175	IGHV3-23	RETSAT	NAT9	IL1RL2	HMOX1
IFIH1	VRK2	YTHDC1	CYBB	PTTG1	CAPNS1	PCK2	UPB1	WBP11	TPPP	HSPA4L	PRRG4	HBBP1	CHAF1A	ANGPTL3	HOXA1	SYN2	KCNA10	AOC2	CD86	RGS20	CERK	ZNF274	GPR63	INSL3	EIF2AK2	RHD	GNGT1	FSTL1	NOS3	PPP2R4
BTN3A3	SAMD4A	TRPV4	MT1P2	HERC6	TUG1	CD1C	FEN1	LAP3	CLEC7A	ACTA1	PRKCB1	IL15	IRGC	PRNPIP	COQ2	PRTN3	GSTM4	SELE	GHSR	RRAD	MFNG	BLNK	SLC6A12	CREB3	MANBA	KPNA1	RNF44	NF2	GPR137B	PANX1	TYMS
IFI35	LGALS3BP	SMARCD3	ACP2	IMPA2	PDE8A	TMEM80	CABC1	KIAA1797	SLC39A4	KRTAP1-1	IQCA	FOXL2	ZNHIT2	MT1E	C8orf70	C17orf53	TBR1	EPN2	DTX4	FOXN2	GCH1	AKAP8L	HS3ST3B1	PGM1	PAN2	ZHX2	HS3ST1	ZFP36L2	LRP5L	USP22	FHL5	RAB36
TDRD7	TYMP	MAPK11	MAPRE1	CUL7	NBN	RNF144A	HBS1L	ARHGAP25	C14orf132	DEFA4	ANP32C	CCL11	CCDC130	TIMM10	SYT5	HK3	AKR1A1	TMCC2	SLC2A10	ZSCAN2	HIST1H2BO	NUDT9	PRKCH	GLB1L2	PSG11	C18orf24	PRDX6	UNC13A	LOC644035	PPM1H	CYB561	C2	DKK1	RPS6KA5
SQRDL	SECTM1	GTPBP2	AFFX-HUMISGF3A/M97935_MA_at	MYO1F	GTF2F2	PAFAH2	PACS1	ACOT9	EIF2C4	ATG2A	SLC12A4	RBM26	POLR2I	USP4	TOP2A	OIP5	C22orf9	SERPINB7	AFFX-HUMISGF3A/M97935_MB_at	NT5E	SYTL2	FAM108B1	ALDH18A1	CLEC4M	ARFGEF2	ABCA1	FOSB	TMEM186	PCP4	SPTLC2	HRH4
ZBP1	IFI30	GPATCH1	GOLSYN	MGC24039	MAST3	ZXDC	LTK	TRGV5P	RPP30	PMS2L1	MAMLD1	SHCBP1	BTN2A2	RPL10	LIMCH1	BRCA1	KCNQ4	PDYN	PBX3	LOC392454	STAP1	LRRC49	TBC1D8	AZU1	PILRB	728185_at	FGGY	C12orf24	MS4A1	REPIN1	ELL2
EIF3EIP	NFE2L1	NKX2-1	SLFN12	MRPS18A	DDX58	DPEP3	GATM	MICA	FAIM3	CD8A	RETN	ZBTB32	TNFAIP6	COCH	NDUFV2	KIF15	LILRB4	BATF3	HBQ1	LIM2	SLC37A1	TSP50	GABRQ	DNALI1	UPF3A	FRMD4A	GALNT4	C16orf58	SCAP	ASPN	SDC4
TRIM21	CBX7	MAP7	TK2	CLEC4A	S100P	FAM120A	VPS37C	EXTL2	FOXM1	TNIP1	SLC15A2	KPNA3	CARD9	TPX2	CD40	DRAP1	TMED1	DCTD	TJP2	PACSIN3	DUSP13	NFKBIL2	POU5F1P4	HCG4	PGK2	SLC7A1	MICAL1	CEACAM4	BLCAP
PLAUR	PNRC1	CASP5	HNRNPA0	KLHL21	CORO2A	PSMB2	CCS	PRKRIP1	CECR1	CHPT1	IL33	DDEF1IT1	TP53I3	RBPJ	CRAT	C1orf50	CTSZ	DIS3	PBXIP1	TNNT3	TMEM53	PPP3R1	A4GALT	CANX	GCM1	SNX19	UNC93B1	LPHN2	ELA2	GBP2
IFIT2	SCARF1	ISCU	DHRS9	UBE4B	CYP4F3	PANK4	EIF6	RHCE	RANBP17	TMOD2	APPL2	CCNL2	HDAC9	DHRS7B	HRASLS2	MADCAM1	PHOX2A	GSDMDC1	FGL2	SGK1	ZNF385D	TXNDC14	PLEKHB2	GPA33	DGKE	GTF2H1	SCN9A	PRB3	ACTL6B	TRIP13
MARCO	ACYP1	SP100	PTGDR	LIPC	APH1B	MTF1	NLRP1	KCNMA1	RRM2	INHBB	C3AR1	SELP	FANCI	SP140	FLJ14082	VPS8	KLF4	C11orf17	PKP4	EIF3D	PDGFRB	C11orf67	ZNF767	RPLP1	IL17RC	HLA-E	SP110	COLEC12	ADM	VIPR1	PAWR	SPO11
STAT2	KIAA0125	P2RX7	NCAPG	HRASLS3	SAMD9	LOC390363	TREX1	GLP2R	SDF4	CYP2J2	PSG6	115648_at	NFKBIE	CUX1	SFRS14	ZNF263	CDKL5	4328_at	DACH1	TAS2R3	ICMT	NFATC2IP	MYST4	TAT	NRN1	IL15RA	CCR6	DNM3	DHX9	HLA-B	ARHGEF18	PLAT	FLJ22222
CD72	PHF11	PANK2	LOC391020	NCR3	ERMAP	TNF	SORL1	SCNM1	GRHPR	HIST1H2AL	NUP98	ADA	NARS2	GTSE1	JMJD4	TNPO3	REG1B	FCER2	SAMHD1	EZH1	TMEM176B	RPA1	MUM1	DNPEP	INPP5A	CAT	MYH14	C2orf33	ADAM17	NAALAD2	RAGE	GRB10	SCAND1
KIAA0082	COBLL1	NUP153	ANAPC2	ELOVL4	CCR3	CYLC1	C11orf75	PUS7	UBE2Z	CEP68	AKAP8	MAGEA4	TNFAIP3	GADD45B	C6orf25	PNKP	HAS2	SOCS3	ICAM5	PUS1	TCF7L2	CASP4	LOC727842	SOBP	CXCL11	ARHGAP10	GPM6A	COQ9	FAM53B	CNNM3
ABHD5	B4GALT5	STAT5B	CXCL10	ZNF557	EMP1	C3orf14	IFITM2	CALCOCO2	TAP2	GLI3	IGLV2-14	PSMB5	ABCC3	FUT8	APOBEC3A	GART	OLAH	SPIB	RNF103	RTN2	SH3BP4	CFI	TTC28	MLX	LOC729105	ZNF202	MED22	KCNN3	RASAL2	RAB23	SLC43A1	GLA	ASPM
EGLN2	CDKN1A	TNFRSF14	MDK	ST6GAL1	MTMR15	MAFB	UAP1L1	MCM10	IGLV3-25	IGFBP3	PPP3CA	CUL1	PSMB1	RPL8	ESPL1	PFKFB3	TMEM34	CDC2L5	CD38	CSTF2	IL9	RFX5	ADAM19	C9orf27	TTC23	PHLDB1	FLRT3	DGKD	PITPNA	TRPM4	CPA1	GDF1	HSD11B2	ME1
FLJ11286	AES	RPS6KC1	LILRB1	KIR2DL3	XBP1	CAPN10	GNAQ	MPZL2	LOC346329	ZNF358	PNOC	LMO2	SCT	HLA-DPA1	MTMR1	CCNA2	LAMP3	PAK2	FDXR	RPUSD2	PDE8B	LAMC2	ANXA4	RABL4	CDKL3	COL4A4	SPECC1L	C19orf50	PTP4A3	SLC35E3	C9orf46	CPD	PFN2	MLL2	VENTXP1	C6
ITFG1	BACH2	TIMELESS	CLTC	MPPE1	FOXO1	SYNCRIP	TBC1D9	MTERFD2	DHX58	CASP10	SOCS1	MPP6	SDC2	NEBL	WARS	GNAS	SH3GL2	TRIB2	DLG1	ERGIC3	HGSNAT	STX10	RPGR	NFKBIL1	POLR1D	C6orf62	PIP5K1A	FRK	TAF4	CLCA4
RPL22	PCNA	PLXNB2	ISG20	STUB1	WDR42A	SLAMF8	MRPS34	RAF1	ADAM21	LBH	GIF	USP25	DNMT3B	CXCR7	GZMK	HOXC4	ATF7IP2	MLF1IP	TMCC1	KIAA0146	SLC17A5	POGZ	BLK	ZNF157	NIPBL	DLG5	TIGD6	NUDT1	NECAB3	ZDHHC24	XRCC2	FGFR4
C5orf21	SEC16A	ATF3	HSPA1B	P2RY10	SRPK2	MTA1	CLDN3	RAPGEF6	CX3CR1	SPPL2B	CAST	MED20	PDC	WDR77	AMD1	ASB6	CKM	ADK	GLS	APOL3	GNE	PRKCG	MYST3	SFRP4	LOC645538	PRKCE	RGS17	IGHV3-72	NASP	KLHL22	GUCY2C	SPAG7
CCL5	IFI16	ADFP	CCNB1	CDC6	TRIM38	ZNF175	PBX2	TOM1	SLC47A1	ELMO1	CUGBP2	TMEM1	CD19	MZF1	RNASE1	ADAMTS8	POU4F3	CNTNAP1	TSPYL1	SLC12A6	SND1	ZNF674	PRKRA	MECR	SCN3A	MARCKSL1	INPP5E	DDB2	LDLRAP1	MBD4	SRPR	DNAJC7	ATAD3A	AFP	MT1F
TOR1B	BANK1	MRPL16	CRTAM	DLG3	SNUPN	RNF41	ZNF544	LSM6	NR5A2	TTN	NPLOC4	CXCR5	CXCR6	KCNJ16	MAT1A	196515_at	KIF11	INSL4	UBFD1	CBY1	CAND2	AXL	ADAR	RPS6KA2	APOA1	SPATA2L	CEP27	NDUFA10	RPL37A	C8A	RNASE2	BRD8	C21orf7	DNMT3L
PLAGL2	TRAFD1	ALDH3B1	ABCC5	NARF	SLC3A2	FBXW2	PHF8	AMPD2	DLG7	PBK	CASP1	RFXANK	ITGB3	ODZ3	CALCOCO1	LGALS2	KRT18P38	HN1L	SLITRK3	ODC1	AFFX-TrpnX-5_at	C16orf33	CCHCR1	FPR3	EHF	CEACAM1	ANXA5	PMCH	GRK5	HBG2	TNFSF9	SRC
RPS3	ATOX1	DSC1	MTHFD2	VNN3	MX2	DARC	SLC12A9	COMMD4	FAM46A	TARDBP	FRMD4B	ZNF7	ARHGEF15	BAG5	IGSF2	EXT1	UBXD7	NME7	PPARGC1A	SMG5	FKBP1B	NDC80	PSD4	TBCCD1	NOL4	BRDT	SLC35B1	SERPINB9	S100G	KIAA0774	AFFX-r2-Bs-dap-3_at	CEBPG	TGM3
C20orf19	P2RX5	BATF	KIAA0226	GGA1	ZNF217	RFPL2	SFTPD	TSPYL5	HIST1H4F	FBP1	ZNF193	LAPTM4B	RAB11FIP3	HBEGF	C20orf27	SOS1	DPP3	DDB1	POLR2C	KCNJ3	CRIP2	RPS5	ATP1B3	RAB20	DGKB	PEX13	SPATA1	RPA2	SMARCA2	BPHL	ABCB4	PCDH8
GM2A	FKBP15	FAM125B	RAG1AP1	CTSW	SEC61A2	HIST1H1B	TMEM51	MYLIP	FLJ21865	MCM6	BUB1	DHRS12	TMCO3	CAMSAP1	SNRP70	CCL13	TRAF4	CENTA2	PPP6C	CEACAM5	SMARCE1	VPS53	SOX30	TFDP2	NBR2	EFHD1	CHST4	GAL3ST1	CORO2B	GNAT3	EMR3	F2RL2
AMZ2	SNX1	MRPS27	RREB1	RASSF2	S100B	C17orf60	IL5RA	SLC43A3	WSB2	SMEK1	GABRR1	GBE1	CD79B	TNFRSF9	GTPBP3	ZWINT	SARS	SIRT3	MKNK2	PTTG2	ILK	JAK2	CBFA2T2	PEG3	CHGB	729559_at	SLC2A1	LY6G6D	RBM22	ATG4B	NLGN4Y	NMBR	TMEM149	EGLN1
DISC1	PRKDC	MERTK	ATG3	LOC390354	BSG	CBARA1	ALDH3A2	INPP5B	AKAP10	MCM2	RXFP3	PAX1	TATDN2	HJURP	EFHC2	NAT13	MAML1	ZW10	CPNE6	PRR5	RBP4	PHACTR2	KITLG	NPPB	DAPK2	CTSA	NUDT18	PSMA5	LEP	CEACAM3	EDEM2	BDNF	AKAP12
RNF31	NRF1	RAD51	EPHB2	FTO	USP7	ALDH1A2	LRP1B	KLRG1	CINP	CATSPERB	TBC1D22B	TALDO1	VENTX	MTMR11	SLC39A1	LRCH4	C9orf156	C1orf34	PATZ1	PDSS2	DST	CTSG	TRABD	HFE	DHPS	NCAPH2	UTP20	ZNF221	MYO5C	AICDA	CA10	PLK4	CDS1	DSG1	HADHB
CENPO	SNF1LK	PARP11	BCAS4	STOM	TICAM1	PPAT	ATP6V1G2	EIF5	IPO4	CYP26B1	CEP55	COX8A	CSH2	CAPRIN2	SPOCK2	PMEPA1	ACVR2A	FBXL12	SAP30	GINS3	PLOD1	DAPK1	WDR3	NINJ2	DDX6	SLC9A2	DBP	ARS2	CA3	KIFC1	HIST1H4D	CCNE1	ITGBL1
NDEL1	ATMIN	GNPDA1	CIRBP	SLC22A4	FBXW11	MAPBPIP	AP2A2	C16orf53	HSPA1L	TRIM5	DEPDC6	SYPL1	FAM119B	SETBP1	LMCD1	SLC7A7	THUMPD2	ZNF442	GEMIN8	RNF4	CDK2AP1	C17orf80	CCNI	SEMG1	GYPE	IL4R	SIM2	AFFX-hum_alu_at	SIKE	PMP22	SLC2A6	CLP1	CCL22
DIAPH2	EXOSC9	PITPNC1	SIAH1	SOCS5	JARID2	TMEM176A	GAS2L1	NCKAP1L	HIRA	LOC100137047-PLA2G4B	LPAR1	IMMT	AFF4	IGFBP7	LIMK2	NEDD8	SSTR4	TOR1A	C14orf138	TEGT	ADH1A	HGF	CDC37	EDG6	LRRC1	MGC4172	CRIM1	CD36	NEU1	CAMKV	HLA-A	HP	AMPD1	PPP2R5A	CLEC1A
QARS	CAPG	ZNF571	PML	ERF	ANPEP	CLCN6	MSL3L1	ELF1	KLF11	IFNA10	TRIM23	STAG3	DHRS1	BIRC2	SCARB2	TGFBR1	ZNF606	CARHSP1	WNT3	CLK2	PJA1	PMF1	LOC645452	RAB35	BEGAIN	ITGA6	RHOBTB2	INVS	SMARCC1	C9orf61	GPR85	CSRP1	FBXO9
NAGA	LAT2	OSBP2	ZNF329	RALGPS1	IL10RB	PTCD2	PLP1	ACAN	SLC31A2	HISPPD2A	LAIR1	GRINA	C16orf7	MNT	PIGG	ADCY8	CCDC101	POLR2E	BRWD1	PRO0132	DAZAP2	PCDH21	GDF9	TFF3	BTN3A2	SFRS2B	KIAA0265	GOLGA3	NEFM	VPS35	SGSM3	ELK4
GOLGA8B	HEBP2	ICAM2	GMEB2	SFRS1	RPS13	JOSD1	TFRC	PTPRO	STEAP3	LOC441601	NOL14	RABGGTA	CHMP5	PGPEP1	RAP2B	RNASET2	TADA3L	C1GALT1	FFAR2	MEFV	ZNF345	EPS8	OR7E24	SMPD3	NFIB	CKB	ORM2	POLD4	MLYCD	TPM1	B3GNT1	TWF2	MYH6
KIAA0495	ATP13A1	MANEA	QDPR	UBN1	RBBP8	COL8A2	ETV7	IL1RN	UXT	BPI	WNK1	LIMK1	HIPK3	QPRT	LY75	PTPRH	SLC8A2	SLAMF7	CPT1B	CLPTM1	DDX27	EML2	RAE1	CDCA4	PTDSS2	MCPH1	CCNA1	DKK2	TPPP3	ACOT7	HPSE
ATG7	SERPINB6	GNA15	BPGM	ZC3HAV1	BMPR2	VEZF1	TRAF5	DRG2	ZMAT5	KIAA0284	XPC	CRYBB1	STMN2	SCUBE2	ZNF675	MYH9	ZNF117	TOP3B	C12orf5	RAB11B	SCLY	AMH	NLRP2	INHBE	ILVBL	POLE2	HMMR	CCNT1	BAG4	TGFBI	RTF1	MRAS	SLC16A6	C1orf183	KIAA0232	DOCK3
SIL1	BIN1	ING1	MEGF6	C1orf144	RBM35B	GPKOW	TMEM62	CLDN1	EDF1	GNAL	RGL2	NMI	DDX11	SPG7	C14orf133	IPO5	DNAJA3	TRIM9	C4orf8	LYPLA3	CDH15	ZNF750	B4GALT6	GRPR	MCM3APAS	MTSS1	GPRC5D	HIST1H2BH	ABP1	ASGR1	SH2D2A	CSF2
FBL	TLR7	SPINT1	STK10	CNTNAP2	REEP4	DECR1	HIST1H4H	AUH	JMJD2C	LBX1	CUL3	TRIP6	SILV	RBBP4	SFRS8	UQCRC1	ZNF576	BRD1	RARRES3	KIR3DL3	GSTK1	PAFAH1B2	SLC25A11	CCDC44	C17orf71	GAPVD1	SPP1	PLCB3	CRK	KLHL1	C5orf4
RPL3	VIM	LMBRD1	AKAP1	PRPF31	CTNNAL1	PREP	PTK6	PCBP2	CHIT1	SERPINB3	NUAK2	BCLAF1	ITPKC	PLAC8	BRCA2	PRRX1	WIPI2	TSC1	ANKHD1	RBL2	AGPAT2	LRRC23	RAB9P1	LDHA	CYP39A1	BTK	727742_at	CD59	IL7	ACP6	PPFIBP1	OPRD1	HEATR2	CHD7	DCUN1D2	INDO	FKSG30
PSTPIP2	RBM8A	RABEP2	TMEM110	FGFR3	HPS5	RTN3	SRPK1	SAP130	CLCN3	CTRL	STAT5A	ARPC4	SAA4	CASKIN2	GYS1	STOML1	KLF10	KCNK10	ARG2	TNFSF15	APOOL	ATP9B	PTDSS1	KPNB1	DLAT	CDT1	DTX2	KIF21B	CLEC1B	EFNA4	MTMR4	SMURF1	CLPB	RPL18	SH3TC2
XPNPEP1	POM121L2	MKL2	MICB	LGALS8	MORN1	PRNP	CLTA	ATXN2	B9D2	PSMB8	PPYR1	MGEA5	TAZ	RHOH	RNF126	MRPL44	HMGCL	UBA7	CRNKL1	KIAA0746	MBD2	IFFO	MCAT	LRRC14	KLK10	RAD1	ERG	ART3	ZEB1	RPGRIP1	CDKN3	GARNL4
RPS21	TTC13	DEXI	LIPT1	TRSPAP1	MYD88	BANP	TMEM123	DNAJC1	CDV3	ZNF516	PSMD8	ARL2BP	LPCAT1	DIDO1	KLRC3	HTR2C	EHMT1	LSP1	PDZK1IP1	C10orf88	VAMP4	DNASE1L2	ANKRD1	RNF13	CRLF3	CA2	CD248	SLC22A18AS	DUS2L	HOXA9	OR12D3
STK17A	FUT4	SMAD2	ZDHHC13	ZBTB25	IL17RB	NPL	ID3	TTC15	COL9A2	LGMN	OSBPL7	INPP1	PRKCA	RAD52	NDUFS1	HAPLN1	SQLE	RPL38	CCDC51	POLR2B	SPAG8	CNGA3	YWHAZ	GORASP1	ANXA3	ENC1	ARSE	RPE	TSPAN4	ERMP1	CCL27	SPG11
IGF2R	RHBDF2	ATP6V1D	CDC42EP2	GPR39	TTC9	TXNDC4	RPL4	TMEM140	HSDL2	MYB	DEPDC5	MBTPS2	TMEM177	PSPH	CYFIP1	DOCK4	E2F5	ABCA7	RAB5A	PRRG1	TCAP	CCR9	APBB1IP	HHAT	IFNA16	TMBIM4	SLC25A21	IKBKE	CDC42BPA	ERAP2	IL12B
LOC442171	TBC1D17	EGF	PGAP1	TIMM23	LGTN	RNF38	MGRN1	TNS4	GTPBP1	EGFL7	CTNNBL1	TUBA4A	IL18R1	ZNF167	TNFRSF11B	NPEPPS	KIAA0157	PIK3C2B	KCND3	MMP24	IGHV1-69	AGBL2	ZNF26	UBASH3A	CARTPT	IGKV4-1	TXNRD3	MLL4	ALPPL2	MTHFSD	FLJ10490
STX11	CCNG2	PABPC3	ETV3	COPS3	PRR4	TBC1D29	HEATR6	ETNK1	IGF2BP3	RBM4	LAMA5	ATP6V1F	GRN	ALOX5	C7orf58	NEURL	ZNF259	C19orf10	RHOC	MFSD7	CPNE3	GTDC1	PRC1	MSL2L1	CLASP1	GNRH1	SMAD7	ICK	CYP4A11	TDO2	NDRG3	ZNF226	SUPT3H	ELAVL2	SPTLC3
CD14	CDC2L6	NTAN1	LOC643641	CHMP4A	HEG1	HTR7	TRPV6	GTF3C2	CDH2	ATG9A	RGL1	IMPACT	SEMA4F	WDR5B	C20orf3	ADPRH	MT3	OR3A2	HIST1H4C	AP3B1	TNIK	CLCN5	HAL	FTH1	BICD2	MYL6B	TKT	TNIP3	TMEM40	FZD3	KIAA0101	CHCHD3
TRIM26	ASF1B	PUM2	ABLIM3	SOLH	TAF1B	C15orf24	CRELD2	ROBO3	LOC390411	GOT1	TOX4	STX12	STX2	PLXNA1	BCL11B	ROPN1B	CKMT2	C14orf105	DRD1	FGF21	ZNF37A	CARD8	GPR15	RPS14	MOBKL1B	ARHGEF9	ZNF230	GBX2	ZNF8	GSTTP1	KIF20A	CXCL1	POLE	PEX5L
ASXL1	ATP5I	TOMM20	CACNA2D3	B4GALT4	THOC6	GCLC	FAM130A1	ZBED4	FHL2	TM9SF2	RAB5B	CSNK1D	LTA4H	ZAK	352961_at	KCNG2	HMGN1	IFT122	RXRA	HOXA4	RIPK2	APOL1	TMEM39A	C19orf6	ACADVL	GARS	PRKCI	PPP4R1	RIPK5	ZNF330	C8orf51	ALDH2	UPP1	SERPINE2
STS	NOD1	SFRS5	DERA	PAX8	FRY	NR1H2	HLA-F	EIF1B	ALDH8A1	KCNJ9	DFFA	KIAA1109	SMARCB1	MYO1E	HDHD1A	CHKB	SSBP2	PTH2R	LOC51233	AFFX-PheX-5_at	PTPLA	SLC20A2	SLC22A5	MAB21L1	HARS2	C2orf34	CCDC102B	HDAC1	GLRA1	NR1H4	ACAA1	IGLV6-57	CD55	SMCR7L
MEX3C	NOD2	LSM14A	HYPK	TTLL1	EFNB1	STAU1	NR0B2	DGUOK	ECHDC2	NSL1	CSF3R	VEGFB	ARRB1	CEACAM8	PROSC	GRM4	ADAM9	KCNK2	HDDC2	FLJ10357	KPNA2	BRF1	PRAME	GLMN	RAPGEF4	ACTR1B	WDR57	PLS3	P2RY1	DIO1	FOXD1	SLC41A3	NRCAM
RP6-213H19.1	TSC2	EEF2	NACAP1	ELF4	115123_at	CASS4	AKR1C2	RIN2	KCTD5	FAM82B	APBA2	FADS1	PLXNA2	AKT2	APOE	C2CD2	ZNF204	SOX13	POU2F2	KIAA0355	GPR6	FAM53C	CCBP2	GAS6	CSH1	TDRKH	RAD21	PKIG	FGF13	PDGFC	UPK2
FANCA	HP1BP3	CLIP4	GDF3	AGT	NOV	CAPN2	ALCAM	CDC25A	CPEB3	FAU	SNAPC5	TNFRSF1B	ZNF137	GOLIM4	ZMAT3	ARMCX3	CALR	C3	ABCB8	SLC4A8	DFNA5	C1orf181	TUBGCP4	VPS52	CDC123	USP21	POU1F1	C2orf43	GABRB1	SCG5	EDNRA	SLC25A31
C2orf47	FAM128B	KIAA0907	SMAP1	ISLR	EHBP1	IMP3	UBE2D2	ATP6V0D1	ABCA11	SDHB	CSGALNACT1	SNAI2	DYNLT1	RBM16	65259_at	DNMT1	PCSK1	TGM2	RANBP1	ARC	CIITA	ADIPOQ	RSU1	PKD2L2	GABPB2	SWAP70	AKR1C4	CECR5	GFI1	NKX2-8	TAGLN2	NDUFS7	ZFP30	BRD2	SEC14L1
ELF2	CAMK2G	TIMP2	SUSD4	LYRM1	NISCH	SLC12A7	MXD4	KIF3B	CBX1	RARA	S100A4	CRISPLD2	CLCN2	CLEC11A	ABCB11	MMP28	IER5	AHI1	EMP3	RUFY3	RGNEF	L2HGDH	NPHS1	ALOX15	CPT1A	646912_at	CRYGA	GRB14	SUMO3	NUP62CL	KLHL4	SLC22A18
KLRB1	TOR3A	EMX1	BSDC1	KIAA0753	FBXO21	TSGA10	CCDC106	CD4	FGF18	ZNF467	CYP2B7P1	SSB	PAFAH1B1	FNDC3B	PRDM10	FGFR1	TMEM11	GLT25D1	KIAA0141	TTC30A	DPH1-OVCA2	U2AF2	NUMA1	CD7	DDX24	CES2	DKK3	VCAN	CLU	DPYSL2	NFKBIB	ELA2A	SGCE	N-PAC
PHF20	GPX3	TBL1XR1	USP34	PSCD2	DOCK6	BCS1L	CDR2	ZNF189	NPC2	ZNF248	RYR1	AFFX-HUMISGF3A/M97935_5_at	ABCC2	ABCA6	ZNF816A	DNASE2	ZDHHC14	MTHFD1	CFTR	AMOTL2	C5orf42	KIF23	VPS13D	MED9	TESC	FZD7	DDX21	PRKAR1A	PRND	CMPK1	hCG_2040224	COPG	GMPPA	ABCB1
NCOA4	CDA	ANKLE2	MAZ	MAPK9	NR4A1	NDRG2	RAB8B	TLR6	CUL4B	CSNK1G1	MRPL28	HNRNPH1	BHLHB3	FEZ1	DSCR3	NFKB1	PRKCSH	OPTN	C1GALT1C1	DNAJB4	LIF	STON1	SPG20	HRC	ZNF711	HTF9C	GZMB	FCN1	AGPAT3	EREG	HNRNPUL1	CNDP2	KCNMB2
RPS16	PSME3	HLA-DRB1	RBM39	POLB	ITCH	EIF3K	ST6GALNAC4	MAP3K2	ID2	SMARCC2	SDF2	SLBP	YES1	SLC31A1	ZP2	HOXA5	HIST1H2BK	MITF	PTPN13	B4GALT1	STYK1	RIOK2	CPLX3	PRSS7	PSAT1	IMPAD1	RABGEF1	RNF167	UBE2A	FCER1A	EIF1	YIPF6	SNX27	APOH
SET	SLC25A28	SPN	ACTR2	STIP1	ARSB	PKD2	MSRB2	NDE1	MMS19	ANGEL1	WDR48	DPY19L1	SAC3D1	GLTSCR1	AXIN1	CDC42	TSG101	ULK1	HOXD13	DNAL4	GDI1	IL18	EGFL8	JMJD3	RPE65	BST1	ANKMY1	LEPROT	DFNB31	ABHD2	ACOT11	STAM2
FXYD6	CCNJL	VPS4B	NFE2L2	STYXL1	SLC25A37	CD6	C11orf2	PAK3	AURKAIP1	GPC5	GMNN	EIF3B	KIR2DL1	DENND4A	WDR60	ATP7B	JUN	TM6SF1	IL6ST	HSP90AB1	MMD	RHOBTB3	HSPA2	SCEL	PAPOLB	PI4K2A	CLEC5A	HOXB7	PDIA3	C7orf16	SLCO4A1	THAP10	CALCRL
CAB39	RELB	THRA	WDR45	ZNF238	CREM	USP3	GLRX2	KCNAB2	CNR2	BRD7	KIAA1024	ADAMTSL2	FZD10	HOXB2	EYA1	DHX57	AFF1	CXCL2	KCNK13	HOXB6	CTDSP1	MT4	IDH3A	MATK	PNMAL1	RAB3GAP1	FMOD	ARFIP2	ZNF93	ERCC6	FLOT1	PH-4	MGST2	APOA2	AKR1B1	ZNF281	EYA2
RASIP1	KRT32	MPST	WWC3	FGF8	REL	TSN	ZCCHC11	MYO9B	PLEKHO2	CLK3	GOLGA7	RBCK1	ZNF324	DDAH2	AFFX-HSAC07/X00351_3_at	CRHBP	RPA4	ANXA7	APOBEC3G	DCPS	TAS2R4	MBNL2	WDR73	FCHO1	GABRA5	NOL3	SEC22A	EP400	WDR25	C1orf109	SC65	IL10	HOOK2	FXC1
CD33	PLSCR2	RPL28	JUNB	FAM127A	KLHDC3	ATP2A3	VPS39	IER3	CENTD3	CEP72	TTK	FRMPD1	CHST12	MED13L	ZBTB48	CXorf21	RPS6KB2	TSPAN6	LSS	HPD	EZH2	MPHOSPH1	RCN3	PDZK1	SCN8A	SPATA6	EIF1AX	ZNF212	CTSF	TBX3	HSD17B10	UBE2G1	GLRA3	RTDR1
MECP2	FOXK2	POLH	SH3TC1	ZWILCH	SDCCAG1	RHOB	ZNF227	CKAP4	SUMO4	CTSD	AQP4	OCRL	HHLA3	PRPSAP2	LOC390998	GRIA4	NPHP1	METTL7A	FCGRT	MED25	CHMP1A	ITPR1	RAB40B	SOX3	BNIP1	C16orf45	C20orf29	CTCF	FOXO4	CSNK2B	CHRNA9	RBBP5	CLIC2	TCP11	FMO5	PSMB10
PKIA	SLC6A6	HCLS1	HLA-G	BBS10	PTP4A1	DEDD	NPAS2	CCL2	SEC24D	GMDS	CIR	PEX6	RAD51C	ZNF749	NDUFA8	CD151	PTGIR	C1orf56	C13orf15	PLXDC1	NKX3-1	GNA12	ODF2	TUFT1	MT1G	ATP6V1A	PRPF8	ZYX	RGS1	ETV6	399563_at	KRT9	OR7E156P	DSC2	C8orf17
AARS	DHX38	UCKL1	PDE4A	RSBN1	SCPEP1	MSN	ORMDL2	EPS8L1	C12orf43	SOX12	SLC30A10	CD93	STK16	TRIM36	XIAP	UBQLN2	IFT81	HHIPL2	CRTAP	SLC1A1	LILRB5	PPP2R5B	FASTK	ITPA	MCM4	EDG1	VPRBP	COL21A1	ADH6	LIPA	ZNF395	CDH9	RNF2
CAMK1	SPG21	RPL15	BAX	SDCBP	GIMAP4	DGKA	IFT20	ARHGEF3	POMC	TMEM50A	KIF1B	CDC42SE1	TAS2R8	CAPZB	RNF32	ARHGAP5	IKZF4	RACGAP1	C14orf143	FAM102A	KIAA0240	DOK1	PPP2R2D	TPP1	FTL	HYAL1	OR1F1	GCN1L1	DDX52	ACHE	HERC2	RPL13	LOC442240	NT5DC2
MORF4L1	ATP5G3	GALNT3	RPL36	RYBP	BARD1	SLC19A2	LDLR	MYO7A	CMAH	PECI	RND2	KIAA0174	CPNE1	EMR1	PHF2	SERPINA2	PKP2	OFD1	USH2A	NR2C1	ERC2	GSS	PAPD1	USP19	LAG3	55752_at	TRAF6	MAGI1	AIFM1	ZNF443	GSR	SYNGR3	TROAP	COQ6
CARS	UQCRFS1	GPD1L	RNH1	RECQL4	KRT31	FCAR	SLC38A7	SORBS3	CHCHD7	ADCY6	UTS2	CSN1S1	USP29	C7orf44	ARFGAP1	ULK4	OTUD7B	OSGIN2	STAT6	ZNF428	ATP2C2	ANXA11	RALA	SLC16A7	COL1A2	OTOF	FAM50A	LOC400451	EFEMP2	CFB	CALML4	ZNF528	IFRD2	ANKRD5
SRGAP2	TBC1D2	PDGFRL	ZNF318	TCF3	LOC642741	REG1A	KRT18P44	C1orf165	TBC1D9B	ARHGAP29	PGLYRP1	SYT11	LDB2	HPCAL4	GPLD1	KRTAP2-4	CNIH3	ADAM2	IQCH	TNFRSF10C	ABCC1	STMN3	CBS	IL21R	ZNF415	UBE2O	LOC440348	MPDZ	KLHL24	TRMT1	CNNM4	ATPBD1C	C16orf62	79984_at	P4HA2
SLC20A1	RHOF	IFRD1	TRIM25	NSMAF	SH3BGRL	TUBGCP2	CD68	CYR61	WHSC1	SNAP23	TFEC	TAF1C	ZBTB24	RASGRP3	ATP5H	TRAF1	ACE2	RNF6	CEACAM6	BTG2	C8orf44	WISP3	CRHR2	CYP27A1	OBFC2B	ATP6V0A4	HIST1H4A	PARP6	MPHOSPH6	VNN1	ACO1
PLEK	FCGR3B	ACTG1	ITGA5	FKBPL	SETDB1	KIF13B	PSTPIP1	LITAF	ARHGEF11	GALNAC4S-6ST	EFEMP1	SPAG9	ZNF84	BCL7A	ZNF214	TTC3	ICAM1	RNF8	LRRC16A	TCFL5	RPL39L	DYRK1B	DOK2	KCNQ1	SLC7A11	STARD3	PPL	LPP	ALDH3B2	ZBTB16	EGR2	CENPC1	MLXIP	KLRA1
ATXN10	SAMSN1	GCNT1	TOPORS	MTCH1	SREBF2	AKT1	TRPV2	EML4	MLF2	CHST2	KERA	C18orf10	ACBD4	UNC84A	SLC35D1	RFXAP	GPSM2	IPPK	GRK4	TMEM111	SMPDL3B	COL16A1	GFER	TNFRSF8	MAP3K14	GDF2	AFTPH	KRT37	HSPA6	VANGL1	PCDHB17	PPARA	MAGIX	MMRN1
KLHDC2	C7orf24	ZNF419	WDR45L	PISD	NUP210	DNAJC15	GPR107	TRADD	TXNDC3	CEBPE	ABCD1	TARS2	PAFAH1B3	TRBC1	ID1	WFS1	SFRS2IP	POLR1E	MS4A6A	CIDEC	SPAG4	ECM2	SNX24	FOXP3	CPA3	SLC3A1	FOS	KCNV1	ZNF391	GSG1	PPFIA4	VGLL3	FKBP3	CALY
VPS37B	SLC17A4	NLE1	MAP4	PAQR4	HTATIP2	TUBG1	GYG1	C1orf218	OPN3	KIF1C	BNC2	RIMS3	FANCF	C6orf108	CLC	PCNXL2	GFPT2	EIF4ENIF1	SIRT5	SNRK	C2orf18	HEXIM1	CDK10	PDE2A	SCAMP4	TJP1	GABRD	RUNX1T1	HIPK2	BAP1	GRM6	THBS1	BCCIP	PTPRG	SERHL2
PCAF	JMJD1A	GOLGA4	SEMA3B	EEF1D	SKIP	UBA52	HPGD	C20orf4	PRMT2	PABPC4	GLUL	LOH3CR2A	DNAJB1	PRPF6	GALNT2	CRYZL1	CACNB4	CXCL3	C20orf24	ENTPD4	RPN1	C16orf57	SLC28A1	NPAL3	S100A9	SF3A1	TYK2	KCTD3	TNFSF14	C14orf162	SIRT1	EBF2	N4BP3	EPM2A
RPL19	ATF5	CROCC	ATP5G1	CARM1	CEP110	PYGL	YIPF1	COG5	PEBP1	ZNF174	FN1	TCEA2	ORC5L	ENDOD1	TRIM14	TACC1	SDAD1	FLJ11151	KLF3	RC3H2	ARPC5L	AK1	BTBD7	ADCY3	PRRX2	SLC17A6	C22orf28	NUMB	IGFBP2	SLC39A6	SDS	IGHMBP2	LAMA3	ORC1L	CDC42EP4	GP9
INTS6	MGAT1	TEK	OR2J3	MUT	C16orf61	FGR	ARHGAP15	NCKIPSD	IMPDH2	UBL3	HPCA	PDPR	BTBD2	ELK1	C14orf106	TEX13B	STRN4	VIL1	MSLN	TOP1	HIST1H2BG	C11orf73	SON	SOX4	PSMG2	TMEM57	GABRR2	TRIM10	GH1	PWP2	GGCX	ZNF410	FAAH	C17orf81
KIAA0319L	LARP1	SLC15A3	MGAT5	VPS13B	ATP10A	TSTA3	RBM12	SYT17	BAZ1A	FERMT1	ANK1	ZGPAT	GLRX	MXRA8	ZNF696	LMF1	CUGBP1	PPFIA1	NPY2R	THG1L	KCTD13	PMVK	CDKN2C	HUWE1	CYB561D2	FOXD3	GNRHR	SCGB1D2	SASH3	TM9SF1	FKBP2	RPL26L1	COPB2	EBP
M6PRBP1	KCNMB1	NPHP4	RABAC1	ELAVL1	C1orf105	YIPF3	DKC1	ZMYND11	VPS16	EPHA5	ATP6V0B	LEFTY1	NPM3	FLJ20699	NELF	SCG2	ZFR	TANK	YAF2	RASSF1	METRN	LOC442257	FGF17	AP3S2	MYH1	SLC10A3	LOX	CCKBR	NCAPD2	TKTL1	CTRC	SH3BGRL3	PTCRA	HS3ST3A1
LRRC47	LOC137886	NSF	TFPI2	PLEKHO1	ELMO2	DYNLRB1	METT10D	TCF25	PHTF2	ADRB1	GAS7	CSDE1	PPA1	VAPA	HEMK1	VEGFA	SLC25A32	ST3GAL1	ZDHHC4	NLRX1	ATXN2L	LTB4R	728025_at	NBEA	EPS8L2	TMPRSS3	KLF12	RNASE6	CALB1	C1orf21	TRAF3IP1	MIA2	SIN3B	DGKZ	UPK1A
TRAV27	TRAK2	F2RL1	ANKRD6	S100A10	C19orf2	MGST3	CLCF1	GJB3	LILRA1	QPCTL	CPE	DZIP1	PVALB	PTGFR	HADH	HSPA5	GRAP	PCYT1A	PTPLB	CLINT1	TECTA	CEP192	TXNRD2	GLTSCR2	ZNF692	ARF1	JMJD2D	MLH3	ZNF3	SLC2A9	SAPS3	COX11	LPL	PRAMEF12	THEM2	LASS6	ATXN3L	GUCA2B
COX4I1	HPS6	STEAP4	ATP5A1	STOML2	TNNC1	POLD3	RPS6	PLCB1	ZNF207	EXTL3	PIK3CD	ZFYVE9	FCGR2B	CAMK1D	LIMS1	C2orf44	CCDC52	GDF15	WDR32	MSX2	GSTA3	SLC5A6	LST1	YLPM1	SEMA4A	HOXB13	TMEM187	HIST1H1C	FXYD1	CADM1	ALDOC	DHX32	FKTN	MAGEB2
IL7R	VCP	SIDT2	PKN2	APOBEC3F	HBP1	LIME1	CCNB1IP1	CHSY1	ZNF211	SLC4A7	SLC14A2	SF1	ATRN	COPZ1	LOC442175	ELAVL4	CD3E	TLK1	CCDC49	NMB	MYOZ2	PFDN6	PRR13	METTL9	SLC1A3	EXOC1	CEP152	FMO3	C10orf12	THBD	CCT6B	MAPK14	C1orf38	SERPINB8	C17orf88	GNS	TCF7	AFFX-DapX-M_at
TRIM33	SOS2	CD247	TMEM50B	SMC2	NECAP1	PHLPPL	KCNN4	ACOX3	EPHX2	C14orf45	SF3B4	FANCL	WDHD1	AP1B1	XPNPEP3	SOSTDC1	FAM111A	AZI2	UGT2A1	BAT1	RPS23	SFI1	LAMC1	APAF1	ALAS1	PDZRN4	ZNF239	OSTF1	ZNF556	GP1BA	LRIG1	GTF2I	TPM4	PPCDC	GEM	C9orf114
PLA2G4A	SH2D1A	SLC25A38	LUC7L2	CD302	PMS1	OSBPL2	ACY1	CRTC1	GNL2	GSC2	CDH4	OBSL1	KIF16B	UPK1B	IFT88	ALOX15B	IGHV1-2	MEF2B	OLA1	PSMD5	PTPRD	S100A12	MUC7	PMPCA	ZNF337	FAF1	PARD6B	ZNF589	BET1L	LDHAL6B	ADRA2A	ZNF208	CHRNB1	RXRB	TMED10	RUNDC3B
TMEM168	ACSL3	SASH1	RBM14	TP53I11	DICER1	NOVA1	HOXA3	C19orf56	ZFP161	SERPINB2	CTNNBIP1	GPR50	SLC26A3	ELA3B	CREBZF	CEP70	LIN7B	ANGPT1	SETD4	ACPP	PLEKHJ1	C1orf129	HK2	APEH	PAX3	SCIN	PCBP3	CD1A	TAF13	AEBP1	TNFSF12	ARTN	EIF4G2	TSPAN2	PTTG3	ISOC2	HMOX2
PREPL	SGSM2	BTN2A1	ST6GALNAC2	C2CD2L	NONO	PEX26	FCHSD2	MMRN2	B3GNTL1	ADRB2	DHCR7	LIPG	DKK4	TPK1	NOL7	HNRNPA2B1	CLEC3B	ZNF821	FLJ39639	LILRB3	FN3KRP	HRH3	NRG1	HIST1H2AE	MMP8	ZNF286A	ZDHHC8P	LMAN2L	OPRS1	AHCY	RALYL
ARHGEF17	TNK2	ISOC1	SLC27A3	ANKRD10	LRDD	DSCR6	CCL7	ARRB2	XYLT2	GGPS1	TACSTD2	GJA1	ATM	KRT17	LRP2BP	TSPO	C15orf28	HSPC152	SH3GLB1	PSMB6	PRL	YBX1	RAB33A	TOX	CS	DDX46	MAD2L1	HDAC5	HNRNPL	AFM	MGAT4B	PDCD11	C1orf160	MFAP3L	MAPRE2	PTPRZ1
LYN	ACTN1	LTBP3	LOC645139	LBA1	PARP8	MGAT3	GAS1	STK39	C11orf80	VPS45	FBXO3	PLK1	LASS2	ADM2	ESRRA	SNTA1	GPR37	GPAA1	RHOBTB1	CLN3	E2F3	AZGP1	RERGL	HSP90B1	SORT1	ST7	IGHV3-9	PCDHB12	CCBL2	FKBP8	C9orf40	WBP5	IL2RB	JPH3	DSP	FAM12A
LBR	NMT1	RPS11	PAX7	NFATC3	RAD51AP1	GADD45A	TIMP1	UGCG	CNOT1	C2orf49	MGAT4A	VNN2	C4orf30	PDIA4	GPATCH8	BCKDHB	CHERP	AKAP13	TTC31	USP27X	STARD5	NAPA	PDE4DIP	HUS1	WWTR1	STX1A	RPH3AL	CSGlcA-T	PTGIS	SPC25	FBXL2	KRT19	POP4	RFNG	CENTG1
CD82	YEATS4	SERTAD3	AZIN1	GDAP2	SRD5A1	VAMP1	HUNK	UFSP2	NOTCH1	CNBP	PSD	TMEFF1	TLL2	TOMM34	ENDOG	ABCG4	SERPINA4	GLCE	TULP1	VIP	SDPR	SLC2A11	TBL3	CCR5	ZIC3	IL17B	ADNP	MID1	DCX	ATPBD1B	HOXD11	QTRT1	ZFYVE26	MSTN	PCDHGB6	TOM1L1	GTF3C4
PIK3R4	SLC2A4RG	NUDT2	TNIP2	MEF2C	MPP3	DCLRE1C	MGC87042	MKKS	EIF2C1	HCG4P6	SHMT2	RFWD3	PSCDBP	FASTKD3	SHARPIN	SUOX	SEH1L	SHC3	TRPM6	TRGV7	CD163	EXDL2	SPRY1	PRR14	GAP43	PDE1A	TNKS2	MEST	SETD1B	OR6A2	MORC1	LEF1	NPVF	OR1G1	COBRA1	CBX4	TNP2	ZNF185	CCL8	TRAV8-3
HMG20A	GUSB	SLC25A24	STX17	ELOVL5	PON2	GPR31	ATP6V1H	CAMP	CDC2L2	TRDMT1	TCF20	PNMA2	TMEM47	SMYD5	WIF1	SIRT6	DDEF2	CASQ1	SALL1	IFT57	WRN	EML3	EGLN3	RORC	PSMD11	KCNH1	ATP2A1	DDX51	RICH2	CHN2	FN3K	UNC5C	C8orf79	H1F0	ALDH6A1	GJA8
ZMYM2	PICALM	MARCKS	CDKN1B	CAPN5	LMBR1L	RGS2	IRS1	PCTP	ZFYVE21	KIAA1598	PIM2	RNF125	KIAA0319	RAB27B	PFDN2	DOCK2	KIAA0586	TMEM165	C1orf164	KEAP1	ZNF506	TTC26	ARHGEF1	KNTC1	PNN	CDK9	NGFR	COL5A2	CLDN10	AP2M1	TMEM209	EIF3H	KCTD2	HIST2H2BE	ARD1B	CIDEA
LOC729580	PDCD6	ASNSD1	SRI	APEX2	C18orf1	GPR18	MID1IP1	SNX11	ITPKB	MTCH2	PTK7	CREG1	DCXR	LGALS4	BAALC	ITGA7	FUT5	MGAM	CACNA1G	POFUT1	IL21	FAM5B	SLC2A5	DIRAS2	STK32B	CXorf1	PAIP1	ZNF187	DOT1L	ZFY	NFYA	MEF2A	WNT6	NEFH	USP12	NOVA2
LRMP	MREG	CTDSP2	DDR1	ARHGEF2	FLRT2	APEX1	NR1I2	DKKL1	C6orf26	GDPD3	NPBWR2	AGBL5	OR1A2	IL8	KRT33A	RPL37	DUSP2	MLLT10	DNAJC3	TSHB	FKBP14	POLE3	CIC	NGB	NDUFB6	MPZL1	ZEB2	MBD1	ASRGL1	NDUFA3	NR1D1	SLCO1B3	FKBP4	HAO2	GRTP1	LENEP	MADD
TMSB10	TERF2	PRKACB	RPS2	RAD9A	PHYHIP	PPP3CC	UBXD6	SNN	LOC541469	MAP4K1	CDK5R1	WASF1	TMC6	CYP51A1	NR3C2	RAB38	CDC25C	TFCP2	ARHGEF10	OR10J1	TP53	ZNF165	CHRM5	NTSR1	ITGA10	EXOSC10	TRBV16	TLE3	MSRA	PPM1E	BRAF	GORASP2	MAOA	ADRBK1	LAPTM5
TMEM66	COMT	TBXAS1	GSPT2	RNF187	FBN2	MLSTD1	CARD10	GTF2IRD1	MFN2	MRPS18B	GSTT1	USP48	CD40LG	AP1S1	SLC7A6	IQCB1	SULT2A1	IL2RA	AFFX-r2-Bs-lys-5_at	RPL11	CFHR2	LAMB2	CD37	SERPINA1	SENP6	BCL6	TMEM16C	ACBD3	NEK9	RHEB	CNOT3	AKR1C1	ZNF236	PCM1	PEX16	SCFD1
NFIL3	RAB22A	GLB1	NPPC	WBSCR22	PPP1R2P9	GRLF1	MCCC1	LMAN1	UBE2NL	CCNE2	PAPOLG	CYP4F2	MDM1	64844_at	TTLL4	GUCY1B3	SYCP2	SPON1	TM4SF20	AASS	FASTKD5	ZBTB33	OSMR	MYCN	VPS41	MTL5	FBXL11	ABCA5	M-RIP	TIMM8A	BCOR	DNASE1	GRIA1	BBOX1	ZNF460	SERPINA5	MAPK1
SIRPA	IDH3G	RPL5	CAMKK2	23157_at	EBI3	ATXN7	CHST1	OR10C1	DRD5	NEK11	SH2B3	SPATS2	TRRAP	P2RY14	RFC5	ZNF787	GPX5	SCYL2	AOAH	LOC647070	ANKRD11	FLJ14213	C20orf67	MXI1	SGK3	PGGT1B	RPGRIP1L	OSM	ATRNL1	SLC35E2	COBL	MRPS30	AFFX-r2-Bs-phe-M_at	ARHGEF6	LRRTM4	C4orf27	PIP	OR2B2
CYFIP2	ENTPD1	IKZF1	NDUFAF1	PORCN	LARGE	ALOX12P2	GGTLC1	SERF2	EDG8	SEMA3E	PC	ELL	MTHFS	SNAPC1	AADAC	AK5	ALAS2	NRIP2	HCG2P7	C14orf108	TGFB2	MYH11	GCDH	FLJ10404	RTN4	CLIC1	PLA2G7	PHB	GCC1	TSSK1B	ADAM5P	FOXE1	NTSR2	EPB41	NDN
PCMTD2	S100PBP	E4F1	DKFZP564O0823	PDIA6	TMED2	HES1	OMG	AKTIP	TNFRSF12A	HOOK1	NID1	C6orf10	UBE2K	BCAP31	APOC3	NPTX2	DYNLL1	PCSK6	CIZ1	PYCARD	PLOD3	ARSJ	PACSIN2	GPC1	FBXW4	C11orf1	FAM110B	LPAR3	SLC6A5	BRF2	RORB	PCNX	CH25H	SLA	MDS1	MMP9	GOSR1	PROS1	LOC727722
SH3BP1	G6PD	IRF1	LHX3	HLX	PHB2	PRPF38B	TMEM160	RNF111	SLC25A36	ST18	MOS	CLIC5	NIPSNAP1	TOMM22	SOCS7	PPP1R13B	LBP	TMEM38B	NAALADL1	FAP	RAPGEF3	JTV1	KRT6B	AIF1	BRMS1	STK3	TM9SF3	ELAVL3	HTN3	NSDHL	SLC17A1	CDO1	CD300A	CSDC2	C12orf10	LRP8	EPB41L2	PGF	EZR	FAM129A	ENTPD5
C1orf103	CABP5	RBM13	ARL4C	ITSN2	UBOX5	CHMP1B	CLDN5	BTG1	MAPKBP1	INTS7	P2RX4	PTPN1	ABHD4	AGA	COL4A3	BCAS2	RPAP2	SNTB1	OGDH	ABI2	CDC2	GAS2	FOXE3	CREB1	IFNA1	COG2	CDKN2B	GALNT14	ORC6L	KRT12	LAMP1	C11orf9	SCGN	FLJ11506	SPATA5L1
GNB2L1	MCM3	PEA15	RUNX2	HBE1	CDC14B	CCDC56	GUCY1A2	CACNG1	MAP2K7	COL6A2	C12orf35	SMNDC1	INTS12	AMPH	PPFIBP2	UMOD	SEC24C	LHFP	NLK	RTCD1	CD27	MAGEB4	TOMM7	MEN1	LCN2	BBS1	NRL	GATA6	EPB41L4A	FST	SMPD2	TRIM28	NBLA00301	OR51E2	APOM	AGER	TNFRSF21
PRDX3	CD46	RYK	C19orf60	MYCBP2	GP2	H2AFY2	PRMT1	P2RY13	RPL13A	CCDC85B	TAF10	LY6D	P2RY2	PMM1	HCRTR2	EXOC5	RPS20	SLC1A4	PRR7	RRAGB	BNC1	IMP4	EHHADH	5413_at	DUS1L	FYB	HTR2B	TRAV36DV7	FLT3	HIP1	TMEM70	CA8	KCNJ12	MYBL2
HNRNPU	RP5-1077B9.4	MAP2K2	AMBRA1	WDR62	LOC439992	FBXO46	DCHS2	CCND2	NOL6	LTF	OS9	TAAR5	C17orf70	CRYBA1	MEOX1	UBE3B	IGSF6	LPPR4	IL12RB2	PTH	GOLPH3	KLK1	ATP6V1C1	CHML	GTF3C5	DOCK5	DRD4	IGHE	TWSG1	F9	TF	GML	FAM70A	MAPK8IP3	DDEF1	RASA3
WNT10B	FNTB	JAM3	KLF2	LCMT2	EPM2AIP1	PDCD6IP	ARHGEF5	CD207	PARP1	LECT2	ZNF205	UBQLN3	NR2E1	RGS16	SPINK1	C9orf167	CDH12	CPA4	CTPS2	PARVB	ZRSR2	SCMH1	SLC4A5	PDE3B	HIST1H3D	KCNA3	GPR3	ING2	TPST1	RASAL1	C20orf121	TRPC2	HIGD1B	AP4S1	RFPL3S	KDELC1
SFRS6	POLI	DNAJB9	LRRC41	NAP1L2	GSTO1	C6orf32	KIAA0562	RAI16	SPRY2	SCNN1A	IL2RG	UNC45A	PTEN	SLC12A2	RRP9	ARNTL2	BTD	TCEAL2	TOMM40	GGA3	ABCC6	MAT2A	BMP5	NEK2	KIAA0494	SEMA4D	ATP1A2	PYGB	ZNF324B	CHIC2	BCL2L1	E2F4	ANKFY1
DPP4	NPAT	RALB	ZNF335	ACTL8	FIS1	RNF130	ABLIM1	ROBO1	MICAL2	CACNA2D1	GTF3C1	PKD1	ETFB	RAB21	VCL	SEMA3C	CAV1	ZIC1	C14orf139	ARMC7	SMAD9	LOC646808	NEU2	MRPL12	DDX42	AFFX-ThrX-M_at	SAGE1	CPSF4	C19orf42	CXXC4	PIGP	CDR1	LONRF3	NUDCD3	BMP6
HMHA1	BAG1	CCDC28A	CYB5R4	ZC3H11A	PHF1	MMACHC	KCNA4	LOC220077	G6PC	TEX15	RBM28	CHP2	MTUS1	DPYD	C5	WNT4	NECAB2	ZNF350	RASGRF1	ZNF780B	DCTN3	RLN2	IKZF2	PRKCD	AFFX-LysX-M_at	ALAD	TSFM	GLP1R	SPA17	PCK1	ZNF343	CD63
SCML1	ACP1	C3orf60	ZFAND5	KCNQ1DN	NRP1	PAPPA2	SFRS16	IRF2	CACNB1	MCOLN3	COL4A6	ITGB4	CCNJ	IL13RA1	GAL	CA4	THRAP3	APOC1	BCAP29	HEPH	TGFA	COL4A3BP	RAB7A	PSKH1	KCNMB4	LYK5	ARF6	FUZ	KCNJ8	APC	SLC38A1	MCOLN1	GABRA6	CA1	C10orf10	ATP13A2	CYB5B	AFFX-r2-Bs-thr-3_s_at	GNAT1
KIF22	CYP2E1	DCTN6	ZNF574	SETX	GOLGA8A	MYO3A	RPL12	AASDHPPT	TPT1	TEX11	AOF2	EDNRB	BCL2L13	LOC647288	PTPRJ	RAD54L	SLC28A2	NDUFA7	PDE11A	PPM2C	ITIH2	TLN2	SEC24B	CSTB	CRYAB	B3GAT3	CYP17A1	TMC5	LYRM2	PRR16	NBL1	CTLA4	FAM149A	WNT11	PPY2	LSG1	GLB1L	NT5DC3
TM9SF4	SDHD	RAB27A	CEPT1	UBB	SRRM1	KLK2	DNM1L	ARMET	NET1	HIST1H3F	MAD1L1	CHD1	ECT2	EPHA7	GPBP1L1	PLEKHA5	MFI2	LDHC	CCNO	UQCC	POLR3C	RFX1	SHMT1	TRAP1	LOC57228	CTSE	TIAM1	HNRNPH2	RUVBL1	VPS28	AMELY	CELP	BCR	PYGM	HSPB6	NUP50	WNT5B
CASD1	NACA	CREBBP	TM4SF4	C8orf55	PIGQ	PIK3IP1	GABRP	ADORA3	DBR1	GPR177	TTC22	CEACAM21	HHLA1	MICALL1	UGCGL2	DNAJC13	ZBTB40	PARN	GLULD1	SMOX	ZNF10	SCRT1	CSPG4	PSG2	SIGIRR	KIAA0406	GNA13	WEE1	VCPIP1	RAMP2	PHKA1	NOX3	PRKAB2	CHAD	SMUG1	PPP5C
ZNF451	CMAS	CLDND1	POU3F3	SERBP1	TTLL3	RAB3B	SPON2	MUC16	PRDM9	ATP8A1	GPR162	C19orf62	EPAS1	MCM5	OGFOD1	STX5	CXCR3	C18orf8	SLITRK5	DRAM	NACA2	HIST1H3B	MYBPH	GNB1L	ULK2	GFI1B	OCLM	MAPK7	GMPPB	IL26	PKNOX1	PCDH1	EPHA1	BTBD3	AGPS	ADAM15
CD164	FLI1	DUT	B2M	NAP1L1	MFN1	ZNF580	LAIR2	DYNC1H1	PFKL	APBB1	GHITM	CBLC	IL2	EGFL6	CTTN	HLTF	SCNN1B	PDGFD	341651_at	ACVR1	SAR1A	PSMD1	SPAG5	PCYOX1L	TMEM43	ALG3	SNRPB2	SLC22A1	MKNK1	HSD17B1	PSG1	LMO7	COL1A1	ARHGEF4	ERO1L	NT5M	CELSR1	SLIT2	OSGEP	SF3B1
PCDHB13	HSD17B11	PDE6B	DHX35	CRKL	SNX15	SMARCD1	ADCK2	PBX1	PRKD2	RPL35A	APBA3	ELP4	IGSF1	HIST1H3C	ATP9A	LRRC50	TUBB4	MAPK1IP1L	BCL2A1	LILRA4	AFFX-DapX-5_at	RNF170	ZNF222	OLIG2	HIST1H4G	STAG1	ZNF14	SMARCA1	C19orf29	IGSF3	ASB13	SMAD5	HN1	IGSF9B	DKFZP564O0523	RFXDC2	IL1A	WASF3
HNRNPC	IL1R2	PTPRC	NP	UBE2G2	GNG5	DDIT3	ACSL1	BCL9	KIAA0528	COG4	FBLN5	ALDH5A1	LILRA3	RPP38	KIF5A	SLC11A2	DDX56	ID4	C11orf68	MAG	CIDEB	MS4A12	GRM7	SPOCK1	LCE2B	DAAM2	TH1L	PPARD	LARP6	TULP2	LRRC19	GNMT	KIAA1219	DHX40	LOC442215	SSTR1
RPS19	CST3	HTRA2	PPIB	CACNA1I	FAS	TRAF3IP3	ADAM8	CNPY3	SCARB1	ATF7IP	JMJD1C	ANTXR1	TSSK2	BAI1	PYCRL	CTNNA1	OAZ3	TMEM16B	SLC24A3	PCNT	SLC29A2	MME	MUC13	PAPSS2	YME1L1	ZNF80	CDC42EP1	C17orf68	LHX5	RARRES1	TMEM22	MBTD1	BAIAP3	SEMA4C
RASGRP1	KLHL3	TBCE	CAPN1	RRM1	RY1	FEZ2	HEYL	PFKFB2	SCML2	DAPP1	GRK6	SRP54	CALCA	POFUT2	CLMN	BICD1	ARFIP1	GPATCH2	FOSL1	ZNF148	PCBD1	NCOA1	EYA3	TAPBPL	UBTF	RPS6KA3	CYTL1	GLDC	NAB1	OPN1SW	HGS	MEIS1	KCNA1	STMN4	SNAPC3	PF4	SATB2
PRKACA	PCNP	RPL14	TEF	DDX3X	PELO	ACLY	PSPN	AP1S2	COPS7B	MXD3	MOSPD2	CLDN15	LANCL2	CAPRIN1	NNAT	MKRN3	INADL	IHPK2	MNDA	ADAMTSL3	INHBA	LTA	HECA	ASCC3	WDR19	CRY2	CISD1	CST2	STAP2	KNG1	DOK4	TYROBP	ATP6V1E1	DPP6	ZNF629	DBF4B	KRT23	NAG18	LRAT
ZZZ3	PTAFR	TIPIN	DOPEY1	CYBA	USP20	PTPN21	HLA-DRB6	PCDHA2	MAP3K5	COL6A3	NFATC1	TXNRD1	DEFA5	VAV1	AVPR2	APPL1	C2orf67	ADAM12	ARL15	BCAS3	C10orf92	CTNNA3	POLM	C6orf105	CACNB2	CUEDC2	PHTF1	ACAT1	SLC22A6	SCTR	NADSYN1	CYP3A5	GAN	C4BPA	KCNH2	HOXA2	KMO
RNF14	UEVLD	TSPYL4	SMAD6	SF3B3	PIH1D1	CACNA1A	MTFR1	PTBP1	ZNF107	FHOD1	PIN1L	CREB3L2	CNKSR1	ABR	RBM35A	DHTKD1	PTGES	DEAF1	APOB	MVP	PTS	LRRK1	RPS9	INTS9	SI	RNASEH2B	IPP	COMP	CHP	AJAP1	LAMB4	C14orf118	PRDM1	FOXJ3	C12orf39	PTP4A2
ANKRD46	OSTM1	OSBPL8	PSMF1	IGF2	USP10	TBC1D22A	MYH4	KLKB1	MGAT4C	CNIH4	SEC14L5	YOD1	SPRR1A	SDCCAG3	TRIM37	DAP	ZNF804A	CLCN7	SMC5	SERPINI2	OPRL1	UGT8	CNNM2	UNC84B	HTR1B	CSTF1	CHST3	ZNF142	RIBC2	KIR3DL1	GUCY2F	BASP1	CLPP	IRF8	CHN1	CXorf36	DSG3	LAGE3
MEPCE	COL18A1	U2AF1	CLDN18	CHD3	ZNF500	RAB11FIP2	LAPTM4A	TNP1	HIRIP3	HLA-DOA	SVEP1	NUDT21	ITGB5	DYNC1LI1	PTK2B	CBX8	BMP4	DSPP	PLA2G2F	C1QL1	XCR1	IGHV4-34	ALPK3	CASP8	GPR135	PIK3R5	RAD54L2	NIP30	TMUB2	RPS24	NDFIP1	BCL7C	BCL10	TUFM	SLC26A4	GRB2	ITGA2B
C12orf29	PI4KA	GZMH	GJA9	AIM1	NRBP1	COL4A1	PHF21A	SMG7	SLC35E1	HIST1H2BI	PLK2	STARD8	FOXRED2	POU2F3	RRAS2	WNT7B	COQ10B	RARRES2	C17orf91	ECE1	PRRC1	C14orf101	PTPLAD1	CCDC134	SAMD4B	TAAR2	SHANK1	C20orf12	TFDP1	ZNF446	MFSD1	C4orf31	PLSCR3	ITFG2	CYP1B1	APOL5	MTAP	KIAA1166
LOC728844	SSFA2	PELI2	ERGIC2	CSF1R	ZNF79	CA11	ATP8A2	DDX49	AP1G2	C8B	DOK3	FBXO17	ETV4	COL7A1	PTRF	LOC643875	PFN1	NTHL1	NCOR1	HNRNPD	MORC4	LRP5	CEACAM7	CD160	TRAV10	SEMG2	KIN	RALY	CHRNG	HAMP	ESR2	RPP25	TFF2	HTR1F	PTX3	TGM1	PPIF
SPRR3	LCK	ABTB2	LMOD1	TNFRSF25	TCTN3	CLUAP1	YWHAH	GALR2	FGFR2	METAP1	MANSC1	THBS3	GNG11	OGDHL	EHD3	POLD1	FAM38B	TAC1	HSD17B2	SMCHD1	POSTN	FGD6	NXF1	RBKS	ZFX	MBP	ZBTB6	TM2D3	YIF1A	DEGS1	RPRM	CYP4F11	JHDM1D	GGT1	LOC402057	FAM62A	UTP3
ARHGAP19	ELOVL6	DVL1	PPP2R1A	PRF1	GATAD2A	URG4	RAB6B	DYRK1A	MGMT	C9orf9	APOBEC3C	ANGPT2	KRT10	GRIN2C	PIK3R3	HNRNPF	GDPD5	CAMLG	HIGD2A	RHBG	GIMAP6	COTL1	YEATS2	KCNG1	KIAA1751	SIPA1L3	WIT1	CYC1	ZC3H4	OR2H2	ERAP1	PTPN12	MN1	BRAP	KIAA1128	SMO
DHRS3	PTPN11	ASCL3	VDR	ZFHX4	RPL23	RNASEH1	RABGAP1L	GPRC5C	FNBP1L	PADI4	WISP2	KIAA0247	RFTN1	FANCC	HSD17B8	KIAA0133	FRS3	LEMD3	COL9A3	FLJ13224	CST1	RFK	TXNDC13	HEXA	EDN1	B9D1	EIF2AK3	MARK3	TRAPPC2	SKIL	402397_at	KIAA1045	KLK7	MYOD1	CPLX2
DDX23	PCID2	PRPF3	TMEM184B	CD8B	TAS2R1	QRICH1	KLF6	SSR2	ST8SIA4	CDKN2A	ZNF134	MFGE8	FARSA	CSNK2A1P	INPPL1	NENF	RERE	PTPN7	GPATCH3	AQP1	IGKV1D-8	ARPC1B	UCHL5IP	ITM2B	MRPS16	PZP	PRDX4	CDC14A	LCN1	TCF12	MKL1	ECSIT	GPR132	BCKDK	THRB	CASP2	CREBL1
CCNG1	NECAP2	RNF11	F11R	TGFB1I1	AKAP7	KCNC3	FLOT2	F11	SP4	RASSF7	VGLL1	TMSB4Y	NUP205	ZNF140	COL13A1	ITGAX	MTNR1B	RTN1	BEX4	RNF128	MED31	C19orf40	LOC391076	EPB42	GDI2	HTR7P	HIST1H2AB	NES	F2R	SCRN1	CSTF2T	ARHGAP1	CCDC21	SLC9A3	SRF	GRIN2B	PITRM1
CNOT2	CEBPA	FOXG1	DHRS7	TRIM13	WDR79	C3orf27	FSCN2	NARG2	CBFA2T3	C3orf36	RICS	MRPS11	CXorf45	PPM1D	C16orf42	POLA2	REEP5	FDX1	ARL4D	HNRNPM	PI3	MRPL22	SLC6A14	GLG1	TAC3	ZSCAN18	DKFZp547H025	CHD8	C7	SERPINH1	ANKRD27	MDC1	PHF15	TXNL4B	TRHDE	PODXL	MYL5
GPR68	JOSD3	PLAG1	ISYNA1	SMAD4	GTF2E1	FAT	PLEK2	SYNGR1	EIF2B5	IARS2	SH2D4A	KATNA1	C20orf149	CD80	NR2C2	NSD1	SNPH	PLCG2	F5	ELMO3	BCORL1	USP6	ZFAND1	HRSP12	F13A1	C20orf195	GRAMD3	IVNS1ABP	CACNA1D	SLC4A2	ZNF562	MKS1	FNDC8	KCTD14	KIDINS220	STBD1	LNPEP	ZNF44
DERL2	ZMPSTE24	XPO6	CCDC76	LARP5	KIF3C	DUSP12	JAK3	APOB48R	ANGEL2	CEBPB	HRH2	CD2AP	C1QBP	AHNAK	SGPL1	KLHL12	NDST4	NCOA2	CALCB	DDC	GALNT10	THOP1	LRRC59	SLC13A1	SPATA2	ADRA1D	PDLIM1	HDAC4	KCNK3	LPA	YARS	PFDN1	ATOH1	FAM106A	PROC	NCLN	ARMC8
MRE11A	C5orf28	FAM96B	SLC25A5	CHPF	LEPR	PXMP4	RPL30	MRPL35	PPAP2B	AFFX-BioB-M_at	AUTS2	HYAL2	RSAD1	THADA	GCN5L2	PLAA	HNMT	DBNDD1	PSMA4	C10orf38	DUSP8	LEPRE1	MCCC2	SGCG	DAK	NTN2L	PDE5A	ASCC2	POLG2	BRCC3	CENPI	DAZL	NME5	CEP250	MAP1A	HLCS
CDC73	AFFX-M27830_3_at	C12orf4	NUPR1	RBM15	RAB4A	CD47	ABHD9	TTC3L	MMP19	CENTB2	APOC4	GGNBP2	P2RX2	PRKD3	APOBEC1	TMEM156	PMPCB	GNG12	SLC7A8	LOC400506	TRPC6	PDZRN3	KCMF1	CAPN3	GAA	STMN1	HECW1	NGRN	TXLNA	ZBED2	GALC	SCG3	CSGALNACT2	EPB49	CETP
ZNF430	PTPN4	MCTS1	ANAPC5	PSMD2	EXOSC7	TNS3	MYLPF	ABAT	RGS12	NR2F1	HIST1H3I	SAPS2	WDR37	NELL2	AQR	BCHE	SLC1A6	CNN2	C1D	FASN	STK4	SLC22A3	GRP	TRAPPC6A	AGK	CYP19A1	TLR2	SLC9A8	PI15	CDON	PCDHB8	ARIH1	MYL2	ALG6	KRI1	SENP5	RAB3GAP2	F13B	KCNF1	PLP2
BMI1	HPCAL1	ATP1B2	SNRPC	TPD52	HIF1AN	LEFTY2	ZMYM3	KIAA1033	GZMA	APBB3	PSMB7	GCM2	FAM26B	VWF	MBL1P1	MAN1A2	PLEKHA9	MAOB	PARP2	HMGA2	COL9A1	AFFX-r2-Ec-bioC-5_at	FMO2	CCBL1	RBPMS	CCDC48	RAI2	MET	POU6F1	CRISP3	SCGB2A2	OLFML1	C1S	GANAB	D4S234E	PTER	ABCC8	PIP4K2C	NFKBIA	MED27	TMEM49	RMND5A
ABCF1	ZNF646	POLR2A	MPHOSPH8	NACAD	HERC1	OSBP	HNRNPUL2	MRPL24	CNTLN	TAGLN	BAD	KIAA1462	C1orf163	SLC4A4	XKR8	C7orf25	KRT38	OR1D4	ESR1	TUBAL3	E2F2	PAPOLA	SCN2A	GP5	RABEPK	UBIAD1	NDUFC1	TYR	SYF2	SLCO2A1	TM7SF4	SERPINB4	ZNF423	PADI3	KAL1	SNORA64	TH	FOXJ1	FOLR2	AGR2	KIR3DL2
EXOC7	LIPE	CLDN17	LRP3	ABCB9	TPST2	CNOT8	VAMP8	FBXO5	CER1	CANT1	ACOX1	TGOLN2	MAGED1	GSTP1	API5	POLR3E	C16orf59	CRHR1	CES4	SELL	SLC4A3	DUSP6	EIF5B	CLCA1	YTHDF2	ZNF155	THYN1	TNFSF11	SERPIND1	SH3BGR	TCEB2	OSGEPL1	TFF1	CDRT1	CENPT	PPCS	TTPA	ZBTB22	WNT16	LACTB2
MBNL1	GPRASP1	PXN	DENND4B	SLC25A44	TSR1	C13orf34	DPAGT1	EIF4A3	LOC390861	FBXL8	PSME4	PIN4	TMEM45A	CHST10	ZNF277	SMG6	RBX1	PRDX2	IGFBP1	CD44	PTMA	EMD	MPO	KCNJ4	ZNF706	PLEKHA4	LOC646702	DMPK	EPB41L1	DNTT	SLCO1C1	MEIS2	ITGA3	MAP9	HMG20B	IVD	PLA2R1	YPEL5
TBPL1	MYCBP	STAT3	PIGN	SH3GL1	NSUN5	COMMD9	CYCS	CROP	729343_at	BTN2A3	SULT1A2	SEC61A1	ANKS1A	TLN1	SSSCA1	TRIM68	FBXO40	SHC1	ACTR5	RBM47	FSHB	RBBP6	DHX34	FMO6P	TSPAN31	LIPF	ENO3	PAPPA	TRPV5	KIAA0492	STIL	ZSCAN12	PPP1R9A	GABARAPL1	CRBN	HNF1B	LOC93432	EFCAB2	NEO1
MSR1	MIS12	SRP19	C10orf2	KIAA0922	ERAL1	TARS	PTGES3	MRPS14	HAPLN2	CSNK1G2	ZNF197	TPSD1	TNNI3K	MAST2	IMPG2	RWDD2B	LSAMP	POLR2J	NXN	C19orf61	KCNN2	EIF4G3	SKAP2	PDLIM5	DNAH3	MGC29506	COQ4	DCLK1	KIAA0408	TMEM63A	BLMH	PIGT	PET112L	ITGB7	CSPP1
LCP2	NINJ1	RRP1B	HDGFRP3	KLK8	AFFX-HSAC07/X00351_5_at	TCEAL4	TXN2	CC2D1A	ZDHHC18	IL19	RCAN2	ODF1	FECH	PRKG2	C18orf25	TRMU	RAB3A	MRPS18C	SLC35F2	CRP	GPR77	EPB41L4B	FIG4	NME4	IRF3	PTPN3	RFX2	RANBP2	MEP1B	MED8	ZNF669	MLN	TGIF1	TACSTD1	CSF3	RNF24	PCDH17	PRDM11	SLC6A1
RHOT1	MOSPD1	ZC3H14	FNBP4	KIAA0329	TAS2R7	MYOM2	MED23	SYT13	ABHD10	TMEM208	HNRNPH3	LOC63920	ZBTB1	ALDOA	ZNF334	CYB5R2	DLGAP1	EMR2	PI4KB	ADH7	RRBP1	ERCC3	GPR32	FAM152A	SLC44A4	RASSF9	DVL2	SMARCAL1	ACSS3	UBE2D1	CLN6	TAPBP	OR2F2	INSR	LSM3	ZNF215	AMACR	KLF13	VDAC1
PCMT1	ZNF768	PIP5K3	LANCL1	ARFGEF1	ADI1	L3MBTL	ABHD3	ZNRF4	DSE	PARD3	CENPN	RPL3L	HSPBAP1	TIPRL	CDK6	ADAM18	CHMP2B	CLEC2D	CUEDC1	DUSP7	PAXIP1	ADAMTS6	IRX5	CASK	LRP1	TPD52L2	EIF4EBP2	FASTKD2	PGR	CYP24A1	WDR18	ZNF85	CYorf15B	CDC7	HPRT1	DIABLO	XCL1	CDC42EP3	UGT2B17
PDCD10	CGRRF1	728225_at	G6PC3	VPS13C	LSR	WDR61	C12orf52	SLC10A2	SLC36A1	4735_at	IQWD1	EHD1	REEP1	OSGIN1	GIMAP5	PCF11	ASL	LYZ	GPR176	SUPV3L1	MFAP1	PUF60	RPL23AP13	PSEN1	LOC646417	JMJD5	CXCL14	POLRMT	ASCC1	TDRD1	PRSS1	FUT7	PMM2	FGF3	PHC2	BMP8B	GATA2	PDE3A
DBF4	ARL1	OAZ2	RASGRP2	WARS2	TUBG2	DPF3	NFIX	PPIE	DOM3Z	SLC39A8	TDRD3	HTR1D	OLFML2B	DRD3	SFRS11	FKBP1A	GK2	TARBP1	GABRB2	MGP	UBC	C10orf56	RPP14	PSMA7	SS18	TCEB3	HIST1H1A	CIAO1	UBR5	ENTPD2	CTDP1	FGF22	PGBD5	MYT1	ZBTB7C	TPO	PSMAL	OGFOD2
FLJ20628	LTB	PFDN4	TLX3	FGF12	CTBS	APH1A	CREBL2	TREM1	SREBF1	CHM	ITGB6	C7orf42	ANKRD12	DUOX1	MAN2A2	SLC16A2	FLRT1	QKI	BTRC	KIAA0644	NAV3	FLJ20160	DHDDS	MRPL17	CYP4B1	CAMK2B	PYROXD1	PRG4	KLHL26	KCNJ15	MYO9A	PSMC5	SIGLEC6	IL8RB	MDM2	BRPF1	HDC
CEP57	PPP1CB	FYN	WDTC1	KIF5B	SLC35A3	CLDN9	PEX1	SRPRB	IPO13	EPS15L1	PDE9A	UBE2L3	PSMD14	SFXN3	MYL9	SLC17A2	FER1L4	POLD2	ZNF76	NOL5A	NOL10	DUSP9	OTUD4	GPR44	ST13	CCDC46	RYR2	HCFC1R1	TIMM22	LRRFIP1	CHKA	GABBR1	LOC93349	SPCS3	CHRNA6	TEAD1
NAPG	MIPEP	CTSS	C10orf137	MGC3196	FKBP5	ERLIN2	KIAA0754	DUSP14	LOC643653	NADK	KLK3	COPA	ZFAND6	NPAS1	UBA6	OXA1L	BARX2	MRPL48	ANP32A	CTA-216E10.6	STX3	TGFBR3	C10orf76	ESD	KRT18P27	CDKN2D	SPARC	MAP2K1	CENPQ	PHEX	ZBTB7A	GJA5	FGF14	C7orf54	BAIAP2	NPDC1	IDUA	CAP2	RAPSN
HESX1	SH3YL1	TEX14	EXOSC8	PRRG3	AAAS	NNT	NCALD	AARSD1	STARD7	CLPS	PODXL2	MED28	TSR2	RNF5	TBC1D2B	C20orf10	FHIT	LFNG	HAAO	DAXX	PARK2	PITX2	LOC51035	INCENP	BIRC7	NCOA3	MOSPD3	XRCC1	RNF146	USP6NL	ZNF323	C14orf169	MMP1	ALX1	SNAPC2	CLEC16A	CYP3A4	XPNPEP2
MLLT3	REXO4	ANXA2P3	LRBA	STX18	UBE2W	MIA3	KRT1	USF2	GNLY	CRY1	C10orf68	SNAPC4	RNMT	IQCE	TBC1D1	FHL3	COX15	CALD1	PLOD2	POLR2D	DAGLA	AMFR	MIZF	NPR2	NCL	CCIN	CDKL1	ZFP36L1	HRASLS	ITGB1BP1	PBLD	PGCP	PON1	FTCD	ATXN8OS	PDK4	N6AMT1	SLC9A5	ZNF313
CLK1	MINK1	SLC6A13	NRAS	C17orf63	RPAP1	RP2	PRCP	MKRN2	RNF25	RUSC2	DDX4	ITGAM	ARID5B	MC4R	TAS2R13	BEST2	TBX5	SMYD3	PTTG1IP	SLC22A14	GPX7	PRDM13	IDE	989_at	C6orf60	FZD8	FICD	ATF6	RANBP10	HNF4A	BCAR3	PEX10	TIMM17A	SERPINA3	PDCD5	EFCAB1	C12orf49	LMAN1L	PRG2	SEPHS2
PRKRIR	C16orf71	COX5B	OR7A5	CD300C	MDM4	TBK1	AUP1	ALPI	PECAM1	PCDHGA1	STEAP1	NAT8B	TUBB2B	TTF2	CD83	ACTG2	ADH1C	POF1B	REV3L	FIP1L1	PRPF4	CORO1A	EIF2S2	WNT1	CYB5R1	KRT4	IQSEC1	UPF1	IFNB1	ITGAE	LCAT	MYL7	NETO2	ATP8B3	PCYT1B	GABRA1	PRCC	PAOX
TMEM59	LIN7C	ENSA	AK2	ZNF609	SVIL	ZNF180	LRPAP1	SNW1	C15orf34	SERPINI1	SNX2	EXTL1	FAM13A1	TNFRSF13B	KIAA0196	NDST1	LOC646756	WDR78	NFX1	GNA14	CLCNKB	C19orf24	WASL	TANC2	LHX6	AHNAK2	ADARB1	TCP1	MYL1	PPP4C	MRPS2	FAM134A	UBE3C	MAPK3	DSN1	ZNF668	FZR1	BLOC1S1
RNF139	TBC1D4	ZNF444	RALBP1	ARNTL	CCNF	GPI	MSC	NUDT11	PIGZ	C1orf27	SRPK3	FUSIP1	TFB1M	TMEM87A	RPS6KA6	PRLH	KIAA0040	GALT	SLC12A3	KIAA0999	DPF2	FLNC	TCP10	SH3PXD2A	MXRA5	KLC2	DDIT4	SETD5	ABCB6	COL4A5	GRM8	SUV39H2	RNF113A	VASH2	HCFC2	DYNC2LI1	FCF1	EPHA3
YIPF5	RB1CC1	RAB7L1	CD81	MARK2	CNOT6	C12orf44	NHP2L1	AGTPBP1	PPFIA2	AFFX-r2-Bs-thr-5_s_at	NNMT	FOLR3	CBFB	SMG1	TUBB	RCOR3	ZFR2	DUSP1	MID2	PTPRU	SF4	PARP16	HIVEP3	HMGA1	AMN	NOLA1	GRPEL1	AKR1B10	ADRA1B	YWHAB	EPHB4	ING4	PTPRA	CDC27	GPR116	GSTCD	ETFDH	EFNA5
SUZ12	RBM10	TLE4	CFH	C6orf47	RHOA	DONSON	AFFX-BioC-5_at	EFS	AP2S1	PRMT7	SERGEF	RSF1	TOLLIP	IGFBP4	PLEKHF1	ATIC	CHRM4	MYF5	KRT18P50	LOC646282	C14orf156	UBAP2L	DYNC2H1	TRAK1	DNAJA1	RSHL1	RDBP	ANXA2P1	TTLL7	PLA2G2A	CTSK	MATN3	DEF6	MPV17	HAS1	SSNA1	PPT1	NUP62	ELK3
CENTD1	GARNL1	RPS4Y1	TMEM2	PRMT5	GTF2F1	TACR2	ERBB2	CTNND1	SCYE1	MFSD11	KCNK15	ZCCHC10	TAS2R9	VGLL4	ZNF434	ACOT8	PECR	PCDHGC3	MAGEC1	POU5F1P3	DUOX2	NOTCH2	LY6G6E	ARVCF	KCNAB1	PHKB	CCK	DMC1	RNF10	SLC24A1	KIF17	KIAA0182	DENR	H1FX	SULT1A1	AP4E1	CD177
DLEC1	ADAT1	ST3GAL6	TSPYL2	AFFX-r2-Bs-dap-M_at	FGB	YTHDF3	IFT140	CTNS	29060_at	LDB3	FXYD7	CXorf15	SLC25A4	PTPRN2	PRSS16	CTRB2	SEMA3D	INSIG1	ACACB	WHSC2	ACO2	KIAA0895	PCTK2	CST5	DUSP22	ANKS1B	BOLA1	CHL1	ZNF32	USP9Y	LOC257407	LATS1	DTYMK	FAM59A	TMEM194	PSMD12	UPF3B	ZKSCAN4	SGSH
TOP2B	TP53BP2	ARPC5	ITGA9	PRMT3	LRRC61	GOLGA1	RNF123	SLC7A9	CCT4	ABCD2	SEC23IP	RAD23A	GPR1	ERN1	GHR	PTGES2	SLURP1	DYNC1LI2	BIK	CD226	EPN1	BGN	CDCP1	LASP1	IRX4	RAD51L3	HLA-C	NEIL1	GP6	PRKAB1	LRP12	DNAJB5	PPAP2A	ZXDB	S100A14	SFT2D2	PANK3	DNAJC4
RHOG	CTR9	NDUFS4	E2F1	DCLRE1A	EVPL	TBP	SLC14A1	ZSCAN16	LY6G5C	TSSC4	ENO2	GNL3L	NRD1	S100A5	GDF5	GK	AFFX-r2-Ec-bioC-3_at	CLIC4	INE1	LOC283345	KLF1	CYP26A1	SPTBN1	PNO1	APOD	NEUROG1	IGKC	RBM19	FZD6	PRR3	REGL	FGF9	BAHCC1	DDX3Y	ISL1	FLJ20184	PIK3C3	ARMC6	RGS11
GNPAT	RNF138	DDX39	TFAP4	YRDC	PPP1R16B	STAG2	MRPL23	TTRAP	STK38	INA	PDK1	SHFM1	WDR26	GHRH	THAP11	SLC35C2	FLJ21511	RCP9	SEMA3F	MAP3K1	RAD50	C2orf24	644181_at	ETNK2	SOX5	BZRPL1	VDAC3	GABRG2	MOSC1	RIMS1	TBC1D30	CSRP3	SLC12A5	FKSG2	C6orf155	FUBP3	CCDC121	RND3	C1orf77	GDF10
TNFAIP8	PINK1	PELP1	DERL1	C6orf97	OR10H2	THOC7	ANGPTL4	HIVEP2	SEMA5A	CDC5L	PLA2G1B	GJC1	C6orf27	DNAJB12	DOPEY2	FABP3	BCL2L2	XYLB	GLT25D2	TTC27	UGT1A8	ZNF20	COL17A1	AATK	NEB	SPIN1	SRY	SUSD5	MOG	REPS2	GSK3B	TXN	HIST1H2BB	ZCCHC6	TUBB1	TPTE	BAI3
FAM155B	KIAA0564	CUTC	BBC3	RDH11	KLF15	NRXN2	CXCL9	C1orf66	LUM	PTPN2	P2RY6	HCG9	TPSAB1	PCSK1N	RAB17	METTL3	CSNK2A1	ARL3	GATA4	YY1	C11orf48	ALDH1A1	PALM	EI24	WDR76	CTSB	ARFGAP2	DFFB	GPR75	CCDC40	TMEM39B	LY86	ALOX12	KIAA0100	ATP2B3	C11orf57	PLEKHH3	VWA1	ATP1A3	ATP6V0E2
NIF3L1	ACRV1	OCEL1	LZTFL1	ANP32E	TSC22D2	SLC26A6	MLC1	PLTP	NUAK1	PLCG1	PGD	LTBR	GALK2	YY1AP1	TACR1	S100A1	STK25	PRSS8	DENND2A	IGKV3-20	WNT2B	NTS	FTSJ3	IVL	LOC653808	RAB3IL1	COPS6	AFFX-CreX-5_at	RFPL1	ZNF124	LOXL2	10299_at	FOXN3	LOC728361	TFPI	MAP3K9	LOC391132	CHMP6	PSMG1	IL6
CDK2AP2	COX5A	TROVE2	PPP1CC	JARID1D	OBP2A	ELOVL2	RMI1	DPM3	CSNK1G3	HOMER2	EIF4E2	PUM1	RAB11FIP5	ANXA10	MAFG	MASP1	FLJ21062	EXPH5	MYCT1	CAPZA1	SLC5A2	DSC3	HIVEP1	HNRNPK	UBD	ACTA2	KIAA0467	OLFM4	TJP3	IQCK	SMR3A	TINAGL1	VARS	PPP2R5D	PCDH9	GPS2	LIMS2	RELN	GRIK1
UBE2B	MOBP	MYOZ1	DHX15	NDUFS8	TSSC1	HARS	SUPT5H	GAPDHS	C11orf58	RPL10L	OPCML	TRDC	C9orf116	CAP1	STC2	GNAT2	IL1F7	FLAD1	NPR1	BFSP1	TMEM147	UCRC	GAS8	GFOD2	NPY	GMPR	YIPF4	C8orf32	CDKL2	FGA	PTPRM	C10orf59	XPO4	BCL2	OLFML3	FRMD1	KRT13	WFDC2	CASZ1	MYH15
RCN2	JAG2	LPIN1	TIMM9	MBOAT7	RGS19	TMEM134	ARSD	XDH	OAT	HMG4L	EPS15	COX10	ARHGDIA	TCL6	CCDC90A	PRDM12	CSDA	B4GALT3	AFFX-r2-P1-cre-3_at	LOC442271	HTATIP	PIPOX	FRAP1	LOC55908	TCF4	COL5A1	COQ3	ATP7A	PIM1	KLHL11	AFFX-HUMGAPDH/M33197_5_at	IL5	FSTL4	RASSF8	PSEN2	ZKSCAN1	KANK3	ELAC2	UGT2A3	PPM1A	RING1	729518_at	GRHL2
NUP54	SCP2	AFFX-r2-Ec-bioD-5_at	SOX1	SOX2	SCCPDH	CCDC69	STK38L	MTM1	SART1	ARID1A	KLK5	GPR171	DNM2	FEM1C	OR10H3	NAB2	PKN1	TEX12	C17orf75	CYB5A	ST8SIA3	NPY6R	ANKZF1	SCGB2A1	FLT4	HSPA1A	CACNG2	ZNF593	ALG12	CCDC91	NPC1	LPHN3	MINA	SETD6	MUC5AC	TUBB2A	LHX2	TMEM161A
LRPPRC	PPFIA3	KCNS1	MPHOSPH9	UAP1	KLHL2	TBCB	CNTD2	SALL2	GNPTAB	SFN	SPOP	SUCLG1	ZNF331	NFIC	NARG1L	SPINT2	ZNF24	NPC1L1	ZKSCAN3	TNFRSF11A	DPYS	KCNH6	TACC2	MAPK8IP2	HMGB3	TRAPPC3	CST7	ARMCX2	NPFFR1	CTSO	FRAG1	CCDC68	TUBA1B	PDHB	PENK	PRKAA2	FJX1	UBE2D3	INPP4B	TSC22D3	HMG2L1
EIF3G	SLC38A2	JUP	ME2	C6orf54	DDX28	MED12	ACSM5	PTPRE	PPT2	MAPKAPK3	CHMP7	HCCS	PPP3CB	MMP3	CLUL1	NCDN	HTR3A	FUS	SSX1	UBR2	EVC	CDH13	NYX	ZPBP	KCNJ13	KCNH4	SPAG1	PTGER2	LGR5	POP7	C10orf97	APBB2	PRSS23	GNG13	APP	HRAS	DYRK2	TGM4	FGF5	TMSL8	C9orf3	TSPAN9
PPP2CA	ERAF	PRIM1	ATP6V0A1	GLRX5	HIBCH	BHMT	PYY	IBTK	LMAN2	ZCCHC8	NLRP3	CALM1	HEBP1	LYPLA2	ACAD8	PIAS1	TRIO	TXNDC5	C14orf115	F2	LUC7L	SPSB1	CCL15	C17orf59	RHOQ	MS4A5	PCDHB1	LOC729659	RFC4	MYBPC2	TMEM35	PCBP1	CCDC99	COL4A2	FOXL1	TRY6	SLC25A3	728985_at	MRPL2	NANS
SNX3	C6orf120	CCNH	PTCD3	MCL1	MORF4L2	MTO1	ARF3	POR	CCDC90B	PHLDA3	C5orf30	WDR47	S100A11	UBA3	CLOCK	CASP6	PTGDS	PRPS1	SLC25A13	ASCL2	MAGEH1	GABARAPL2	ALPL	RASL12	PHGDH	TXNL4A	LIG3	PSG5	STC1	NTF3	NR4A3	CLDN8	AFFX-HUMRGE/M10098_3_at	SHC2	PRODH	LPO	FPR1	TMPRSS4	PAX9	SBNO2	ADAMTS2	KIAA0372
AMHR2	DENND2D	C14orf147	C1orf9	ZNF195	OVOL2	RPS6KA1	PDCD1	ARGLU1	RPP21	COLEC10	PAQR5	RAPGEF5	ITSN1	C1orf89	TSPAN5	NRIP1	FBXO42	AFFX-r2-Bs-phe-3_at	NUFIP1	PFKM	ACTC1	MAPK8	HTR2A	AATF	SERPINF1	TBX10	DNAJC12	NUBP2	IL22RA1	NSBP1	GREM1	ZNF771	ADAM11	NFS1	TIMM13	LHCGR	C19orf57	TMEM109	ERCC2	TSPAN8	RDH16	CCT8
ETAA1	XAB1	DENND1A	SLCO5A1	ZNF91	FLT3LG	SLC16A5	TBC1D10B	KLC1	C12orf47	HBA2	DMWD	ACSL4	NDST2	CLN5	ELA3A	FAM50B	FOXA2	ASB7	SIVA1	DPEP1	VPS13A	MEPE	ADAMTS7	C5orf3	PALB2	RDH8	CXCL13	GAB1	ZER1	RDH5	GDE1	NXF3	PFKFB4	TWIST1	IFNA21	KCNJ1	FLJ11235	TLX2	ADARB2	HMBOX1
BNIP3	PSAP	PRDX1	ARSF	GLT8D2	ADAM10	TUSC4	ILF3	CXorf27	HINT1	FBLN1	FANCE	SLC7A2	SYP	RGS14	MLLT11	FHL1	MSH4	SFRS12	ARHGEF10L	C21orf33	NGLY1	MPG	TRA2A	EPN3	JARID1A	CACNB3	POU4F2	DOK5	IL17A	FAM98A	BNIP3L	ASAH1	THPO	ULBP1	ZSCAN5	ALX4	AGXT2L1	EEA1	TRMT5	RLN1
C12orf41	COPS8	VSX1	SLC25A12	NOL8	SIGLEC5	PSORS1C2	SF3A2	OTUD3	PSPC1	ZNF271	USP14	NGFRAP1	PELI1	REEP2	SAFB2	GABPA	NOL12	UNG	FAM117A	SLC39A9	PSMB4	GABRG3	USP2	FAM5C	WWP2	C5orf5	RUFY1	ALPP	TAOK3	UCP2	EXO1	USP24	PLCL1	C9orf68	RNPEPL1	MRPL33	RBP3	LOR	LOC390940	BAT2	RASL11B	IL13
MAP3K4	COX7A2L	ATP1A1	NTRK3	PDE1B	ZC3H3	SLMO2	MAP3K7	TXNDC15	HAX1	AFF2	MINPP1	LOC51149	DULLARD	CCDC93	SSTR2	TFCP2L1	KCNA5	SV2B	C12orf11	ACN9	TRAV16	C11orf63	JRKL	DLST	USP46	HIST1H2BM	AFFX-r2-Ec-bioB-3_at	WDR1	SPEN	PRUNE	ADCY1	BMP15	CD84	GPR64	SLC17A7	SOX17	ELAC1	NR4A2	ADRA2C	CACNG3	NMUR1
THAP1	VAMP2	SIX1	MSMB	AP1G1	COASY	ACSL6	AGRP	PSMD7	GPR172A	ALOX5AP	GJD2	CGA	GADD45GIP1	THAP7	P2RY4	DNASE1L3	NFE2L3	NARS	SDC1	IL10RA	KLF9	LOC645749	ZFPL1	TENC1	RBM9	FBXO22	SYN3	C10orf84	SUV420H1	SLC7A10	CTBP2	UCHL3	MYO16	OR3A1	PCDHGB5	SIGLEC8	TRAC	NRAP	GTF2A1	MYLK	GFPT1
TMEM41B	IMPA1	HMGN3	DDX10	NDUFB5	CCL24	NEDD9	CLDN4	SH2D3A	TPD52L1	RAB5C	ITM2A	NCAN	SMCP	SP2	ASXL2	NIPSNAP3B	SH3BP2	AMOT	FGF23	PSD3	F10	MRPS7	TNRC6B	NDUFA6	WT1	BACH1	ASH1L	PRKAG2	GABRB3	ALB	HOXC11	TRIT1	CAMK2A	PROL1	MYO19	FAM38A	CWF19L1	FCN3	FOXD2
PLXNC1	PIK3CG	PPP1R15A	ZNF468	TFAP2B	GIP	MUC2	FLJ78302	PROM1	STARD13	JMJD6	FAM49A	NOC3L	GLOD4	LRP4	CENPE	DRD2	GFRA3	KIAA0391	SAP30L	PDIA5	PLEKHF2	PIP3-E	DAB2	ARHGAP22	KIFC3	LOC729806	MAP3K7IP2	CEP290	EVI2B	CCL1	EPHA2	PIGB	SMTN	RAP2A	CCDC81	TNFRSF10D	C19orf15	RP1-21O18.1	ARMC9	BIN2	EFNA1	LPAR4	GLS2
EVX1	MEGF9	MYO5A	RLBP1	C16orf5	PIK3CB	BID	CARS2	CTAGE5	SKIV2L	ALX3	MRFAP1L1	BICC1	ZNF364	C17orf62	HIST3H3	PIB5PA	PDE6G	DDX18	URM1	TACC3	SLC1A2	TEX261	CBLN1	OGG1	MAP3K8	YBX2	TFEB	PER3	RWDD3	ZBTB11	BRWD2	HSPB7	MEOX2	CA6	STRA13	TMEM16A	JMJD2A	STAB2	TIAL1	NR0B1
CUL2	THUMPD1	SAR1B	PIGF	SSH3	ATP10B	IL12RB1	EEF1E1	PSG3	RP11-35N6.1	DAD1	KIAA1012	GRIN2A	TNXB	GPR182	LGR4	TJAP1	H2AFZ	TMEM33	NRSN2	CGGBP1	AFFX-DapX-3_at	LRRC36	USP11	AAMP	VSNL1	CSAD	RNGTT	MMP10	LRIT1	XIST	CRTAC1	MGA	PIP4K2A	SCN1A	WNT7A	PDCL	FBN1	PPOX	FUCA1	EXOSC4	SNRPF	MSH3
CSE1L	CCDC109B	TFE3	PRPS2	RECQL5	HTT	NFATC4	GLT8D1	BMPR1A	PLD2	CD53	HSPA4	ATP6V1G1	ADAM22	RANBP3	BRIP1	CHD2	INSL6	FAM155A	CAMSAP1L1	ST5	SGCB	NKX2-2	IFNA7	RAB25	PHOX2B	AKAP5	151011_at	AFFX-r2-Bs-dap-5_at	KIAA0256	NOLA2	PLXNA3	ORAI3	RIC3	TUBD1	ANK2	CALU	HYDIN	AHCYL1	HOXC13	NEUROD1
ZNF292	P2RY5	CENTA1	ATP2C1	NCAPD3	SAP30BP	DENND4C	PIAS3	TTLL5	NCOR2	COL15A1	KIFAP3	KIAA0409	TAF11	CIB1	NCK1	TMEM97	CEP350	TMEM185B	NCSTN	C22orf29	SPTBN2	SLC25A40	ARL2	TCIRG1	S100A6	ZNF643	PDZD3	PMP2	ADAM29	C17orf85	HBXIP	BTNL2	LRP2	ST3GAL2	HSD17B14	196752_at	FAM124B	SYT1	IGLV3-10	STRA6	DDX54
ALG5	C9orf82	PTPN22	ASTE1	B4GALT2	HOXC10	EDEM1	SEPX1	P11	HABP4	TXNDC9	HIST1H1D	ONECUT1	SPRR1B	ANKRD28	TTLL12	SCAPER	UNC13B	EMP2	ZNF74	P4HB	CTGF	IFNA6	EIF4EBP1	NHLH2	SSTR5	ITPR2	PICK1	CCND1	CHRNA4	PRKCDBP	ECM1	CFP	PDGFA	OMD	ENTPD7	TRPC3	ROGDI	SLC38A10
MRPL15	ZNHIT3	SCAMP5	SLC35A1	DKFZP586H2123	MMP14	PRPF4B	SACS	LOC644096	CDH7	AP3M2	GLUD2	LOC90379	SYNPO2L	YPEL1	PDPK1	KCNB1	HYAL4	PTCH1	SFRS15	KIR2DS4	DNMT3A	RYR3	C3orf18	CYP2W1	AVEN	DUSP10	AFFX-CreX-3_at	SCN3B	ARHGAP24	ST3GAL4	SULF1	JAG1	DHRS2	PRPSAP1	PHLDA1	C4orf6	ZNF177	50514_at	CDC16	LDOC1	C1orf78	ARL14	PTPRS
DGKG	ABO	PDS5A	THOC2	PRAF2	CALB2	MSH6	ARHGDIB	RAB11FIP1	MC1R	MAS1	ASIP	ZNF219	MAP3K11	SEMA7A	GNAZ	ST6GALNAC5	RBPJL	PDLIM7	LMF2	TBL2	CPA2	PRKD1	EIF5A	ZNF35	RGS7	NOLC1	MYO1A	PIR	TSPAN14	FBXO38	NDUFS3	ERCC6L	FGG	T	RFX3	MFAP5	MTMR12	HSPB8	COG7	PIGH	ENG	INPP4A	TMED9
ATG5	EIF4A2	SHOC2	ARPP-19	PLEKHB1	ITGAL	GPR4	FAM8A1	SNX26	KCNB2	PCSK5	RAB32	GOLM1	F3	ADIPOR1	PDLIM4	MUSK	HR	RRS1	PDGFB	TUBGCP3	LOC441938	ZNF652	SQSTM1	PRKAR2B	IMPDH1	FDPS	A1CF	MAGEA1	AZI1	ATP5J	MATN2	HIST1H2BF	DNAI2	OR3A3	SLC26A1	CPM	CCDC22	RPL24	KIF26B	CFHR5	HYMAI
PXMP3	SLC33A1	NR6A1	FAM105A	RBBP7	SDHA	PCGF1	UXS1	USE1	TXNIP	HTR1A	SELENBP1	PTHR1	TAF4B	ACSL5	FRAT1	MACROD1	ACYP2	DR1	PLA2G12A	EHBP1L1	GAD1	GRIN1	WWC2	TMEM93	DUSP11	RPA3	EDC3	C7orf43	AANAT	POLQ	GTF2A2	PLCL2	DCC	CDH3	CCL18	HIST1H2AI	SGK269	RNASE4	CCL17	RPL27	HRH1
COL11A2	IRF2BP1	PREB	SCHIP1	SEC31A	SLIT1	PES1	TRPC5	VTI1B	C14orf130	MAGED2	ELSPBP1	SPSB3	SUCLA2	FGF20	WDR67	THBS4	CUL4A	NR2F6	LOC729362	SLC27A5	RABGAP1	STXBP6	HOPX	OLFM1	KIAA0859	AFFX-r2-Ec-bioB-M_at	PDXDC1	OR10H1	RGS13	STAB1	BSPRY	BTN1A1	EXOSC5	IFNAR2	FLJ13236	ZC3H7B	PDE1C	PLD1	CCDC94	SEC14L3	ARMCX1
GMFG	PPP1R7	S100A8	LYRM4	KCNK1	INHA	COMMD3	ZNF614	SELPLG	HIST1H2BD	FNTA	MYLC2PL	MCC	SLC16A8	TNR	SLC7A4	CSNK1A1	51257_at	AFFX-LysX-3_at	HNF1A	CR1	SLC12A8	CRYAA	LOC643503	MB	SERPINA6	NELL1	VAPB	AIRE	HDLBP	LOC283871	PARVA	PGM3	SCGB1D1	KDELR2	HPX	ME3	GPR173
SERINC1	TGIF2	PLA2G2E	FADS2	TMEM30A	FTSJ2	RAB31	SCAMP1	FUT1	PDHA2	ADSS	ATP6AP1	TRBV5-2	IL23A	TAS2R16	KIAA0423	SLC8A1	RINT1	CMA1	PARL	CCR7	RIT2	ZRF1	VPS24	UBE4A	MAX	ZNF273	PRG3	CEP63	UGCGL1	MYT1L	AFFX-r2-Bs-phe-5_at	HHLA2	DAG1	TM7SF2	MEG3	EXOSC2	IL4
FLJ14154	ADD3	RUSC1	DDX47	REV1	UBXD2	SEMA4G	UTP14A	KCNN1	ICA1	AKR1D1	RARS	KCNV2	MAP3K6	ATP5L	DOCK10	PLA1A	KRT18	RNMTL1	CNTN2	SLC30A5	DDX43	NDUFA4L2	CHRNA10	TRPC1	C5orf13	AFFX-HUMRGE/M10098_M_at	GLTP	TIMP4	PLEKHM1	POLA1	BMP10	CHRNA5	NR2E3	C9orf78	ATP8B2	B3GALNT1	MBL2	RER1	PKMYT1	CLCC1	LGALS13
CEND1	UBE3A	C1orf113	SFRS2	SCN10A	RCHY1	ANKRD57	KIAA1009	ILKAP	RNPEP	SCNN1D	DHX16	TCF15	GIGYF2	NPY5R	SLC46A3	KRT35	WBSCR23	TNFSF4	CENTB1	TSEN34	TBCD	KIAA0368	PAK6	GNAI2	TRPS1	SLC34A1	MAGEL2	FAM89B	PTCH2	MOSC2	ACCN1	HPR	PTRH2	TMEM144	UBE2Q1	TRIM45	DGKI
XPOT	MATR3	INPP5F	G3BP2	RECQL	SNCB	ZDHHC6	PPP1R11	PTHLH	ZNF354A	PSMD13	LTBP2	SPTAN1	NUBPL	CAD	PLEKHG6	SHROOM2	FAM127B	GYG2	LTC4S	C3orf37	PPP2R1B	LCP1	TMEM5	CCR4	GIT1	DDX31	SRGAP3	SPTBN5	PLVAP	LOC728448	FAM83E	CLIC3	C4BPB	CCDC88A	FEM1B	AFFX-r2-Ec-bioD-3_at	NOS1AP	DARS
C14orf172	SS18L1	GRSF1	DLGAP2	FLNA	GPC3	VAV3	ABCD4	GSTM3	TCEAL1	THY1	SENP7	MKRN1	UTF1	TPP2	CRMP1	MT1M	TAF6	PODNL1	PHKA2	IMPG1	CCL19	ELL3	ATP1B4	ENOX2	LYVE1	IFNA2	C6orf208	NUPL2	ORC2L	CASP8AP2	LOC643224	TPBG	ATP5S	ZNF512B	AFFX-BioB-3_at	MRPS12	USP36	FAM131B	OPA3
OGFR	ANKRD49	TAL1	PDHX	C1orf216	ASNS	DDX41	RGS4	S100A7	OR2W1	PRKY	ARPC1A	MAP6D1	POP5	GPR124	IHPK1	AFFX-TrpnX-3_at	CHD4	WAC	GRIK3	TNPO1	CLNS1A	KCND1	AGTR1	ASPH	AFFX-HUMGAPDH/M33197_3_at	ABCA2	HNT	PEX11B	FLJ20674	COPZ2	DENND3	NRXN3	SURF1	ORAI2	STAG3L4	DDA1	SKP1	WSCD1	DLG4
APPBP2	CDH16	MRPS31	UTP6	ZNF592	TFPT	SLC10A1	CD34	RNF126P1	STAM	KLRF1	CD5	BMP2	OXR1	CRYL1	PKDREJ	PTPN14	MYO1B	SNRPB	RAB3D	RNF216	IPO8	MYNN	WNT5A	BRD3	LIG4	TOB2	LRRC8D	DDX5	KCNJ10	TRPV1	WDR91	VAT1	RDX	TUBA4B	ABL2	SENP3	MSX1	MYOC	CLCA2	RAP1A
USP33	PWP1	ZNF384	SCN4A	CKS2	ZMYND8	MOBKL3	FSCN1	HCRT	ETFA	CRLF1	TSKS	G6PC2	ZBED5	S100A3	SPINK4	NCAPG2	NAGPA	VASP	PGRMC2	HTN1	DPM2	ATP6V0C	HSPBP1	GBA3	OMP	C11orf30	DPM1	TUBA1A	C21orf55	GABRE	KLRC4	PCGF3	FUT2	NRIP3	LCT	ETHE1	CNN3	NDP	PPP1R3C	SCGB1A1	UHRF1BP1L	TPR
NOSIP	KRCC1	EBNA1BP2	LY96	PRDM4	MCRS1	SERINC3	FZD9	IER2	OXT	TRIM48	AHCYL2	RND1	PDXK	APOC2	POLR2K	FH	GIPC1	KIAA0649	HTR5A	C12orf48	FMR1	ACADS	PIWIL2	PSMA6	TRAF2	DOLK	RAB11A	KIAA0152	FKRP	TBCC	UGP2	HIST1H2BL	ABCA12	CYP2C8	EDG5	NOX4	PFKP	CPSF6	PAQR6	NXPH3
STAU2	UCP1	RBM3	ARG1	MED15	RPS6KA4	KHDC1	IGLV4-60	MRS2	CA5B	PDK2	HOXC6	PPP1R14D	ZDHHC3	TM4SF1	ZDHHC7	ETF1	MSI1	EMID1	SUPT6H	FAM20B	UTP14C	OR7C2	TRAF3IP2	ENAH	DYNC1I1	APOLD1	ZNF250	CYP11B2	PCCB	MTIF2	PIP4K2B	FGF7	ACCN4	CREB3L1	PAX4	ETV2	C20orf11	PAK1IP1	OGFRL1
RLF	C15orf39	NF1	NFYB	GLTPD1	SP3	FKBP6	GABRA4	PGC	INTS3	ZNF302	NAP1L3	GCNT2	CITED2	GDAP1L1	ASS1	PDE6A	PSMC3	ALOX12B	MPI	RAB40A	JAKMIP2	UBE2D4	CSK	SLC25A17	CLGN	SULT2B1	SPAG11B	MYOT	PFTK1	AKAP3	HOXD12	TASP1	RAC3	C1orf116	FGF2	CRCT1	GYPB	PNMA1	NR1D2
MOCS2	SRP14	DYSF	MRPL46	CYLD	CRABP2	LPGAT1	FUT6	C14orf2	PTGER3	TRIM2	SYNE1	SCARA3	PFAS	SAG	MAP3K12	EIF4G1	CHRM2	IRF5	ECHS1	SEL1L	RGS3	SNED1	GPR172B	SPINK5	HNRNPR	WDR68	LYPD3	ITGA4	KL	SLN	BRP44L	ZNF33B	CCDC19	AGPAT1	NOLA3	USP32	HS1BP3	MYF6	PPP1R8	PCDH12
UFM1	MALT1	CHORDC1	CAND1	ATP11A	SEC23A	GSTA1	NKAIN1	EFHA1	RCBTB1	CNTF	SLC5A1	ARHGAP28	SH3GLB2	PPME1	CTSC	PRDM5	NHEJ1	C16orf44	TNFSF18	INTS8	CNTN6	PTGER4	ACAT2	EFNB2	C1orf159	STX6	C21orf62	WDR6	BAG3	ENPEP	HLA-DPB1	C20orf39	ZNF480	MEP1A	ZNF552	HBB	PCDHA6	ZFP2	TBL1Y	KBTBD10	HIST1H3G
COX7B	TNFAIP2	CUTA	PYCR1	EIF3I	AGL	QSOX1	MEA1	GPR27	TXK	WNT8B	AMDHD2	PLEKHM2	MYOZ3	NRBF2	MTG1	MLL	SLC2A4	C15orf44	CSN3	SLC19A1	CCND3	HIST1H2AG	SEMA6B	CETN3	PITX1	RFC2	JMJD1B	UBXD1	C1orf175	XK	FOXI1	CRISP2	C11orf49	HIC2	GATA1	PFKFB1	CAB39L	CPB2	UTP11L	ASB4
TRIM29	MAN1C1	MED24	CRIPT	HPSE2	CDK5RAP3	WDR74	TRO	FAM3A	TNRC4	EN1	PUS3	SPATA20	TAF6L	CYP2A6	SYK	TMEM158	CRNN	USP8	SC4MOL	SNX5	GPR88	ZMIZ2	GCLM	C10orf110	SLC6A11	BAZ2A	IFNG	DNAJC16	PROCR	GLRB	AFFX-BioDn-3_at	HMP19	PDS5B	IRF4	TAF5	NARG1	NDUFB11	GPNMB
ILF2	AP2B1	C6orf48	PPP1R12A	CNTN1	ZNF551	PPP1R3D	PRKAR1B	CDH10	ECHDC1	ZCWPW1	EID1	HYI	KIRREL	SOX15	GALR1	RBMS1	KBTBD2	MAGOHB	IFNGR1	TRAJ28	SEMA6A	CCT5	PROP1	COL3A1	WDR44	IL1RAPL1	PTPN18	GPRC5A	SEC61G	C1orf176	CEBPD	CDH19	PLSCR4	NR1I3	CSTF3
FXR1	CAPN7	TMOD1	ZMIZ1	RBM15B	B3GNT2	IFT52	TUBB2C	FASLG	PRELP	C14orf79	PCSK2	PQLC1	EPS8L3	TM7SF3	RIMS2	FSHR	ZNF228	HIC1	HSPA9	LRRN2	SNAP91	CORO1C	UBE2V2	ZBBX	ZNF673	ZNF764	C14orf93	ESF1	PDLIM2	ST7L	PRSS22	MAP3K13	PNPLA3	SRPX	FRZB	C9orf7	CYP2C19	ZNF253	MS4A2
NDUFV1	LOC727726	EBI2	WDR12	CLASP2	KHDRBS3	SLC9A6	C1orf108	GEMIN7	CEBPZ	TTC19	ZDHHC17	TNMD	PLUNC	TM4SF5	NCF4	MED14	CITED1	SOX21	TET3	AFFX-HSAC07/X00351_M_at	GLYAT	TXNL1	LGI1	ACTL7B	SHH	SFRP5	TAF1	FBXL6	PEX7	SIX2	GUCY1A3	ZKSCAN5	C7orf10	SNAI1	PDE6D	DCI
GPX1	SFRS7	SYMPK	ACD	GAK	TFAM	HS2ST1	POLL	RPN2	RCBTB2	EPHB1	ANGPTL7	OVGP1	KDSR	DRG1	TRIM44	SETD3	SOD3	GRM5	CTBP1	CYP46A1	WDFY3	MTA2	RNASE3	DEFA6	TFG	TBC1D15	AQP8	PSMD9	ADCY9	ERH	MGC2752	JAM2	ATP5B	FKBP11	MFSD5	ETS1	FAM76A	THSD7A
AKAP11	EFR3A	KIAA0913	CHMP2A	METT11D1	KIAA0513	FCN2	HBD	SDF2L1	CBR4	DET1	GALNT8	PHF20L1	RAMP3	AFFX-r2-Ec-bioB-5_at	ADH1B	MLH1	ADO	HOXC5	TMEM206	RNASEH2A	SMURF2	LMO3	DOLPP1	GRAP2	HDHD3	FAM12B	GCNT4	HCFC1	SLC29A3	DIRAS3	BHLHB9	ALDH1L1	PCTK3	OSBPL3
N4BP1	ALMS1	ZNF304	UBE2E1	SPAST	ADD2	MPP1	GPR12	LARS2	COLQ	CUX2	ZZEF1	CCNT2	NUP37	UIMC1	FLJ20489	CHST8	UBA5	CASC3	TMPO	CD320	ADCY10	IGHV3-47	OR7A10	C5AR1	IKBKB	CETN2	TUBB3	MTERF	MYO10	ECEL1	LETMD1	LMTK2	SLC35A5	NXPH4	MMP7
HNRPDL	MAK10	PPWD1	C7orf23	TBX6	MAN1A1	PNLIPRP1	MVD	OTUB1	MAP4K4	ARHGAP4	NKIRAS2	GRIN2D	SLC22A2	FXR2	PIAS4	GABBR2	PPP2R2B	AKR7A3	NSFL1C	MAGEF1	NUP214	ASPA	SLC25A1	SLC11A1	TTC4	TSEN2	ASPSCR1	TPSG1	FABP4	TTTY15	COX4NB	ABHD8
SNRPD2	RAP1GDS1	PPP2R3C	UPF2	OSR2	TGS1	VKORC1	PPM1B	ITK	ERCC1	UTY	TUBA1C	SNIP1	CCPG1	FBXL5	N4BP2L1	GOLPH3L	KRT81	BIN3	SPOCK3	GCNT3	MAT2B	VAX2	ASTN1	GTF3C3	SNF8	DGCR14	NRXN1	ABCG5	ZNF783	PILRA	RPP40	SORCS3
EIF1AY	LAT	H6PD	PKLR	THAP9	SUV39H1	ASCL1	SPHAR	PID1	PNPLA6	PLAU	MAK	C14orf124	PSCD4	CDK3	FBXO7	SURF2	CD96	STK11	MASP2	SYN1	LAS1L	PLA2G3	SH3GL3	ZNF267	GOSR2	WISP1	GALK1	HIST1H1E	NDUFA2	TAF7L	ZNF200
INSIG2	DCUN1D4	NEK4	CBX3	NCBP2	SLC22A17	MRPL19	WDR70	ACTL7A	TGM5	PIWIL1	MPZ	MAPK10	SH3BP5	C11orf71	ATP6V0E1	TMBIM1	PPP1CA	WDR59	ZFAND3	RRP12	GEMIN6	CDIPT	MYL6	645226_at	DKFZp586I1420	WDR4	CXCL12	YIPF2	LTBP1	C6orf64	AHSG
FLJ11184	MSH2	HMGN4	FZD2	LPPR2	BHMT2	STK19	RNF121	PCDHGA9	TBX19	RAB28	EDEM3	C14orf94	LSM2	CLK4	PSMC2	XPO1	CLDN7	C16orf35	PDAP1	S100A13	PSENEN	C1orf54	PSMA3	TTC12	ZNF264	USP39	EAPP	TYW1	RBM4B	CCL20	NEUROD4	FXYD2
KLHL9	MUC4	SEC62	SKIV2L2	DLGAP4	ATP6V1B2	ALS2CL	SESN1	RFC3	ELF5	AGPAT7	FOXB1	CASQ2	ZNF407	SEC63	PSMA1	NPFF	SEZ6L	KCNA2	DLX2	USP15	LSM1	CDK5RAP1	TGFB3	REN	TADA2L	CCDC15	LHPP	NAT11	BLVRB	ZNF394	SART3	WBP2	RABEP1
PNRC2	GNRH2	TNFRSF1A	CADM4	CLIP2	METTL8	APOA4	LPHN1	HAP1	DNAJC17	INTS5	FER	CAPN11	MAGEA8	NPTN	C15orf2	GOLGA2L1	ATP10D	NUDT4	CHCHD8	BTAF1	CRYBA2	HHEX	CDR2L	HMGCS2	POMGNT1	LRCH1	TTC1	C10orf119	ZBTB20	CDADC1	PSCA	COPS7A
TMED5	ASF1A	GSTA4	TBX1	ASGR2	GIPR	HOXD10	LASS4	HTATSF1	ADPGK	NDUFS6	C1orf76	CRKRS	MOCS1	C11orf61	PBRM1	C4orf15	SACM1L	UFD1L	ATP6V0A2	KIAA1199	YAP1	AFAP1	PALLD	MAGOH	GRAMD4	ZC3H7A	DNAJC6	EIF2B3	PKM2	GFRA4	CBX6	GMEB1	RAD17	KCNJ6
SNX13	NOC4L	MRPL34	BCAT2	SH2B1	UNC50	FOXF1	MYOG	TMEM14A	DCAKD	KCTD17	PTCD1	TMEM204	UTX	HOXA7	SYCP1	AGPAT4	CDC40	STXBP5L	KDELR3	NR5A1	SERPINC1	SLC6A4	RIN3	SNRPA	FSTL3	LRTM1	DNAJA2	DCP2	GJA3	C10orf116	LEPREL1	GPR65	HLA-DMB	PAM	FETUB	CBL	TFB2M
C15orf15	TRIP4	RBM25	SPARCL1	CDK7	CLIP3	THBS2	VPS11	BCL2L14	GUCA1A	IL11	MALL	RAP2C	EDAR	RB1	GOLT1B	TUBA3C	DCTN4	STXBP1	MBNL3	PEX11A	PRX	C10orf118	KIAA0317	DCHS1	MPP5	IFNA5	NKX3-2	HSPC159	MST1R	IL1F6	C1orf114	MRPS15	PDGFRA	PPID	ARHGEF7
BXDC5	MRLC2	BIRC3	PHF10	HSPA14	SMPD1	OPA1	ACADSB	CACYBP	BAMBI	PHF14	FKBP10	QTRTD1	CCDC33	DNA2	FTSJ1	NME1	TLX1	CNTFR	IGF1	CACNG4	RNF34	DGKQ	MLF1	SERPINB5	ADAM23	THOC5	CHST5	RBBP9	RCAN3	HIST1H4L	C11orf60	CEP164	PTPN6	HELZ	SENP2
ANKRA2	PLEC1	ATP5O	TIMM8B	CYP3A43	CSN2	KRTAP1-3	RAD51L1	OLR1	HOXB1	GNB2	KCNK12	CACNA1H	MAN2B2	LYPLA1	MTDH	DUS4L	CDS2	RPIA	LOC285412	NRGN	CXCR4	RABL5	CAMTA1	ZNF688	ERLIN1	HRBL	LDHB	ZCCHC14	LOC728882	TCOF1	MAPK8IP1	GJB5	TRAIP	AQP9	CLEC10A
MAGEB3	DCTN2	F8	STXBP2	AGGF1	STATH	PEG10	FXYD5	FNBP1	CD3G	LZTR1	POLR3F	FAT2	SV2A	CEL	ALKBH1	PACRG	RABIF	BET1	KARS	ACVRL1	SMC6	PFDN5	GOLGA5	NID2	MMP12	CRB1	RRAGD	DYRK3	OR2B6	TREX2	ODAM	MTCP1
SRP72	HSPB2	PTGS2	SPCS1	ELF3	BYSL	EIF2C3	GLUD1	FAM32A	FAM90A1	TAF15	ATP2B4	TRIM17	NSUN5B	SERPINB13	TSPAN7	ACOX2	CYP4F8	STX4	KIAA1467	C17orf48	OR52A1	PLXNB1	AGTRL1	KLK15	PLAC1	DGCR8	CDK5RAP2	PAX6	NDST3	HDAC3	CNOT4	ELOVL1	CLTB	BMS1	SLC19A3	TLR1
MYO1C	RBM34	LGI2	TNK1	BUB3	ATP8B4	SLC16A3	SLC35A2	FAM120C	SPAG16	HOXD1	TCEB1P3	EIF3E	MAGT1	TRAV21	BANF1	RANGRF	NFAT5	GCG	RAPGEF1	RP4-691N24.1	SEMA6D	SPATA7	RAB6A	KPNA5	RCL1	AFFX-BioC-3_at	OR7C1	RANBP9	CAMK4	VPS54	PMFBP1	NMU	GDF11	EFNA2
WAPAL	FLJ20323	RTEL1	PPP1R13L	NIT2	RNF17	RRN3	MAP2	ABHD6	AMPD3	FARP2	FOXC2	DAAM1	EIF2S1	RNF43	SLAMF1	TSPAN15	SIRPG	ARID4A	ZNF623	LSM5	RHOT2	C7orf26	PCDHA5	SNAP25	DAP3	GIPC2	PCYOX1	NAT10	GRIP1	LRP6	C14orf1	GUCY2D	DNAJC11	SHBG	F7	MYO15A
NSUN5C	PIK3R2	TGFB1	ZNF146	DUSP21	UFC1	INSM1	C20orf116	NCOA6	KRR1	CLEC4E	NDUFA13	CLCN4	SAP18	MYH8	ULBP2	CLEC2B	TUT1	PTPN9	POU2F1	FBXO34	CRABP1	AIPL1	PTPRB	PPP1R10	PTPRCAP	CCNK	ZNF471	CHIA	PARC	TRAM1	PLA2G4C	PEF1	TEAD3	CTA-126B4.3
HDAC6	ATP5G2	PEX3	TAF9	ASB8	METTL5	METTL4	CHD1L	EFNA3	KCTD15	ASNA1	SULT1B1	ELN	DENND1C	WHSC1L1	SLC27A6	MTNR1A	CIAPIN1	CABYR	NDUFC2	POLDIP3	EIF2B2	SLPI	ENOX1	SGCA	DPF1	ARPP-21	HIST1H4B	C4orf29	TFIP11	TMEM132A	ATPIF1	SEC13
PSIP1	IRAK4	AFG3L2	FPR2	CD244	TRIM8	COL5A3	AMMECR1	NLGN4X	MUTYH	APLP2	POLR3B	RHOD	GATAD1	Magmas	NAV2	FAM46C	HIPK1	CHRNA2	KCTD20	GYS2	FPGT	CADM3	TSHR	PLA2G10	KRT84	KRT86	PRKX	CIB2	LOC728344	PRICKLE3	NIP7
KCNK5	CDYL	CHST7	MRPL4	SLC25A14	GPR56	DES	DNAH9	DEF8	RPAP3	DVL3	RNF141	MYH2	ZMYM6	AVPR1A	PTPRF	C21orf91	KPNA6	CXorf57	GPR17	TRIM58	EVL	BCL3	TUSC2	FGFBP1	SNRPD3	TARBP2	KLHDC8A	PLG	PVR	TRAV12-2	TUSC3	SEPP1
ATP5D	USP16	POMT1	SERPINF2	EAF2	MTF2	GLIPR1	CAPN6	FA2H	C13orf27	CABP2	GOT2	ALG8	C17orf39	ALDH1A3	PAGE1	NT5C	KIAA0831	HDAC11	TLE6	CSNK2A2	PCDHB6	CD52	ADORA1	CCDC41	C20orf111	UBTD1	ALLC	CD28	PDE6H	JPH2	POLR2L	GLRA2	MTHFR	ZNF671	GPX4	GNA11
ARHGAP12	NUDT15	ACTR6	VPS33B	IL25	SIPA1L1	EHMT2	PAEP	SNCA	PLCB2	MPPED2	UROD	KREMEN2	NMNAT2	HSPH1	MMP26	SKAP1	GRIK4	KLK6	ZC3H12A	RASL10A	PLD3	PDE7B	GPRC5B	MOCS3	TNN	IGHA1	QPCT	VEGFC	SMU1	YWHAE	SFRS9	SMC3
B3GALT2	NDUFB7	FAH	POLR3K	C21orf2	SLC25A10	SAFB	SLC29A1	POLR2G	NT5C2	CRYGD	CPT2	PCOLCE	TAS2R10	BSN	SORBS2	HNRNPA1	FGFR1OP	DCTN5	ISG20L1	MPL	ABCD3	ACCN3	POGK	NKX2-5	DDN	KIAA0195	ARHGAP11A	ROCK2	SLC30A9	SLC5A5	CLCA3	KIF3A
KIAA0415	RSRC2	NAE1	GNB1	CRADD	ZNF549	ICOSLG	ABHD11	GCAT	GPHN	CHD9	ICT1	ADRA1A	MAFK	TBCA	IL1F9	FHOD3	ERP29	CENPB	NRP2	COL10A1	ZNF192	OPLAH	ROR2	AR	ZNF287	HEATR1	EWSR1	TESK2	FAM48A	RHAG	PIGO	ITIH5
ALDOB	KSR1	TPM3	MYC	ACVR1B	C14orf159	COL14A1	SLC28A3	C3orf52	TAF7	TESK1	ABCA4	BECN1	PEX14	EVI2A	EMG1	AKR1C3	TMED3	C19orf36	SOX14	ANXA6	BTG3	DBT	PALMD	DMRT1	PTGS1	GREM2	ADAM30	GFRA1	GLI2	728560_at	HSF2	INTS1	ERN2	NFRKB	UGT2B4
ENOPH1	MDH2	FOXJ2	KIAA1305	CBLB	BGLAP	MNAT1	HIST1H2AK	DCT	TAOK2	H3F3B	FBLN2	PGLYRP4	PNPLA2	TMEM135	TNFRSF6B	ZNF224	SPTA1	TRPC7	SLIT3	GEMIN4	HERC4	RNF40	729599_at	ATP5SL	IGLL3	TIMM44	FRG1	VTN	CHAF1B	KIAA0241	UGT2B28	AFFX-HUMRGE/M10098_5_at	EFCAB6	PIBF1
PRKCQ	FAM65A	PHACTR4	HSPC111	WBP4	ELP3	RASA1	OR5I1	RCC1	CHGA	TAF9B	OPRK1	TRIB1	TMEM159	ADIPOR2	PRPH2	ZNF280A	BRE	TNNI3	ADAM3A	CYP2C18	MAP1LC3B	SYNJ2BP	TES	CNR1	GPM6B	ANKRD26	SLC9A3R2	ZNF43	KRT5	TBX21	KRT75	SLC6A20	TP63
ZNF23	TRAV9-2	SEMA3G	HLF	PAQR3	TMEM131	CTNNA2	CD3D	TMEM115	SPTLC1	MYL3	WIPI1	PTPRT	N4BP2L2	ERBB4	B3GAT1	AMELX	MUS81	NME6	CYP7A1	SULT1E1	SLC30A4	FGD1	GOLGA2	MMP13	PBOV1	C1QTNF3	DOCK9	SLC1A7	BAHD1	RIT1	CRX	TTR
DPH4	DMXL1	C1orf41	CDKN2AIP	RWDD2A	SCAMP3	MRP63	SF3A3	ECH1	GAB2	PIP5K1B	ATHL1	CTSH	VCAM1	SOD1	RBMS3	LMO4	CELSR2	GFAP	ARHGAP17	CHRD	TRAPPC2L	TEP1	GRM2	BAT2D1	C1orf107	UTRN	KDR	AFFX-r2-Bs-lys-M_at	POU6F2	TBC1D8B	ProSAPiP1	ARAF
ARMCX5	GNG4	NFKB2	LAD1	COX6B1	RET	KLHL7	GVIN1	C14orf131	ATXN3	NEIL3	PRSS3	GSPT1	RMND1	GCHFR	TRAV13-1	ARCN1	PER1	PMAIP1	SLC6A16	AURKC	AFFX-LysX-5_at	SNX7	TCERG1	SLC45A2	NLGN1	CYP11B1	STAT4	TMCO6	LUZP4	HMBS	ADCY2	MRPL18
FEV	RANGAP1	IGF2AS	CCNL1	UVRAG	BFAR	GKN1	SAPS1	DMP1	CLCN1	UCHL5	AKAP9	MXD1	MAP7D1	RRP1	MDFIC	NKG7	FAM135A	CALML3	ACE	CHODL	B4GALNT1	MAGEB1	CILP	NAGLU	ARHGAP6	OTOR	SFTPB	ALDH7A1	RRAGA	CHI3L2	GAMT	ADAMDEC1	SLC6A9	SPRED2	DTNA	DOHH
SIT1	MPP2	PURA	MTMR10	TEKT2	AP3D1	PIGA	MAP3K7IP1	QSER1	RIMBP2	NOC2L	USPL1	NDUFB8	PSG9	IL3	MMP20	C8G	TCP11L1	SOHLH2	STK24	SLC26A2	TOB1	PHACTR1	EEF1A2	C17orf73	TRAM2	DNASE2B	ACTB	NUBP1	GTPBP4	IQCC	SLC30A3	PQBP1	RGS10	ATG2B
GALR3	BAAT	SLTM	RAB6IP1	MAP4K5	CDC25B	FXN	DUSP26	SMC1A	DTX3	TMEM100	ROBO4	ATAD5	CCDC25	A4GNT	INSRR	ZNF473	KCND2	FBXO24	RHCG	GFOD1	LRRC17	KCNK7	LXN	GAL3ST4	PNMA3	POT1	GNAI3	TBC1D19	WWC1	SEC23B
FBXO28	GCA	C13orf1	APTX	RHBDD3	C2orf56	DTWD1	DCK	POLS	ANKMY2	NUCB2	HLA-DQB2	RAD54B	HAO1	PITPNM3	PABPN1	RAG1	DDAH1	ACAA2	MAN2A1	PNPO	ST8SIA5	KLF8	PNMT	FSD1	SSX3	DARS2	LIFR	TRBV21-1	BDKRB2	FOLR1	KCNIP1	SEMA3A	CDH1
KIAA1539	TMEM8	FLJ21075	IL13RA2	FZD4	RNF19B	RS1	ZNF266	POMT2	DOC2A	SRD5A2	FBXO11	BSCL2	AFFX-ThrX-5_at	KHDRBS2	FAIM	HYOU1	CYorf14	FAM130A2	ENDOGL1	SLC38A4	CSNK1E	C14orf140	C16orf68	MIP	PLCD1	WRB	IGLV1-40	LAMA4	FGL1	PAICS	TOP3A	ITGA8	HMGCS1
CNIH	NMD3	MRPL13	MCM3AP	C4orf41	FUBP1	HDAC7	DRP2	LAX1	MED16	PYY2	LTBP4	ZNF586	KRT33B	SUCLG2	R3HDM2	PLN	DCBLD2	ARL6IP5	FAM49B	POU3F1	SH2B2	KLHL20	GPR87	ARR3	TRPC4	SOAT1	P2RY11	WDR46	UCK2	HEY2	OAZ1	KANK2	C16orf24	PTGER1	SRD5A3	OR2F1
RNF122	MMP25	ZNF225	BXDC2	ZMYND10	DLL3	CD70	ITPK1	MCF2L2	PARK7	ZNF223	ADCYAP1	MSH5	NTRK1	MIER2	CYP2A7	SHB	PRRG2	PON3	ZNF280B	USO1	HECTD3	ACSF2	APOF	UCHL1	CCDC92	RAI14	MC3R	WWOX	KIAA0748	APRT	METTL1	NFASC
KIF2A	TXNDC1	TIPARP	ZFP36	TBC1D12	YARS2	DHX30	DPT	CTNNB1	C20orf43	CDC42BPB	GUCA1B	C1orf123	TCN1	C6orf35	DALRD3	PPARG	EFTUD1	SNX17	SUPT7L	LUZP2	ITGB1	ZBTB39	HNF4G	RFPL1S	RAB40C	ACAD10	LRFN4	PKD2L1	C20orf46	MGC3032	SPINLW1	EDIL3
VPS4A	ADNP2	SGTA	C1orf63	SLC23A2	CLSTN2	STAC	LRRC48	IKBKAP	80098_at	PLXND1	NCBP1	UBE2I	RGSL2	HMGCR	CENTD2	CDH20	DCTN1	DNAJC10	KIF25	THSD4	PTMS	C15orf5	CCDC6	AFFX-M27830_5_at	MAPKAPK2	CP	PDPN	FAM35A	GUF1	BAI2	FMO4	THOC1	ALOXE3	BCMO1
GMFB	WIZ	ARL5A	SSX2IP	GUCA2A	CLSTN1	ABHD14A	QRSL1	PITPNB	AIM1L	EIF5A2	HK1	TFAP2C	PDE4B	BTF3	RUNX3	HSD17B3	CKLF	METAP2	EVI5	ZFYVE16	ACOXL	CYP7B1	STRAP	ART4	DEFB1	VAC14	CCDC28B	USP5	KIAA0430	C10orf79	LILRA2	ETV5	POPDC3	RORA
UBE2N	MRPS22	LARP4	C2orf28	DPY19L4	NDRG1	C4orf16	KIAA0947	ARHGDIG	MTMR8	KRT24	VPS26A	CD1D	MED1	NXT1	ITPR3	TMPRSS2	ST8SIA1	LRRC6	BCAT1	ZNF672	SHOX2	SNCAIP	SNCG	PRPF19	AIP	HOXD9	LPAL2	CACNA1C	PHF3	BMP2K	FLJ22662	TLK2
TDP1	BTBD1	OSBPL1A	RUVBL2	EML1	CA12	LPAR2	TAS2R14	ZBTB17	GBF1	GALNT7	CNTN5	EMCN	GRWD1	FAM134B	IGFALS	TAX1BP1	GPR25	ENPP2	HCK	CYP3A7	TRBV10-2	MORC2	SFRP1	BRD7P3	C11orf51	SOD2	DNAJB2	ZMAT4	ACADL	SST	BDH2
VRK1	GTF2H4	SRGN	C19orf53	SSX5	ARMC1	STX8	FOXA1	KCNJ5	LONP1	SLC25A22	PRPF40A	STCH	RGS6	IARS	CTAGE1	POLDIP2	RBM7	NOS1	PLK3	ACTN3	SPAG6	PXMP2	OXSR1	PPP2R3A	FPGS	LMNB2	AFFX-TrpnX-M_at	KDELR1	PDE4D
PSMA2	OR7A17	MMP15	FES	PPIH	C1orf135	CCDC86	XPA	PDE10A	DCN	C13orf23	IL11RA	PROX1	TOPBP1	TBKBP1	TRIP12	DNAI1	DBC1	LOC642533	TSPAN12	PPP1R2	XRCC4	C18orf22	AKT3	CHST11	OXTR	H2AFV	RBM38	PARD6A	SCRG1	LYZL6
DIMT1L	DYNLT3	CST8	SLC18A1	TRIB3	10801_at	RNF7	BACE1	PSMD3	CD48	C6orf106	IKZF5	CHAC1	TMPRSS6	AFFX-M27830_M_at	HHCM	EP300	C6orf134	POU3F4	GBAS	TFDP3	EIF3A	DGAT1	CSPG5	KCNE2	VSIG4	MBD3	54708_at	FOXN1	MYCL1	SLC2A8	DMD
CDC37L1	COL6A1	PSMD10	RGN	LEPREL2	SNX16	SATB1	LGALS14	ABCF2	KIAA0664	CRELD1	UBE2J1	ARHGEF16	PPEF2	APITD1	ZXDA	PPEF1	PRSS12	ANAPC13	NEUROG2	MLNR	LRRC2	TACR3	MAGEA11	KRT14	PRB4	MAGI2	PCYT2	TTF1	TRMT11	CYP1A2
ATP2A2	CEP135	CCT7	PIK3CA	CDC23	ZNF34	ROD1	PPA2	ATP5C1	ALKBH4	ANK3	CCRN4L	NPTXR	HAGH	MYBPC1	ARHGAP26	TRIM46	CNGB1	P53AIP1	ZNHIT4	CLTCL1	C3orf32	KIAA0323	TEX10	PSMD4	CBR3	CCL16	KCNE1L	FYCO1	CHRNA1	HMHB1
MTRF1	SLCO3A1	88523_at	R3HDM1	C9orf16	CHFR	GMIP	PRODH2	TRIP10	85279_at	DDX19A	SRM	SLC22A11	STRN	RHBDF1	SNTB2	MAP4K2	VPREB1	NAT6	ITM2C	ADAMTS12	DLX5	SLC25A20	MUL1	ATP2B2	PPAP2C	WDR13	FABP1	YKT6	GRIA3	NUP160	SPTBN4
RENBP	RNASEL	SLC6A7	VTCN1	KCNC4	ATXN1	PAPSS1	CROT	FAM29A	IGFBP6	BAT3	POLR3G	SLC38A6	IGLV3-19	DPH5	TMCO1	CHRNB3	ABT1	SLC22A13	CREB5	P2RX6	CNPY2	OR2J2	TRHR	SGK2	ST14	RRH	TNS1	CD180
TTC35	ARD1A	PKP3	ST8SIA2	TIA1	CNGA1	MLPH	NCAM1	GPER	THTPA	OXCT1	SUPT4H1	TRAV8-6	NEDD4L	ZNF131	KRTAP5-9	SCAMP2	C1orf61	WTAP	PSMC4	UBAP1	STIM1	GIT2	AOX1	EGFR	AHDC1	NUDT3	GH2	RMND5B	NUP188
SMC4	GUK1	LAMC3	KCNS3	FLNB	CUBN	CPSF1	NDOR1	CACNA1E	PRDM16	DIP2C	MAGEA10	RAX	SCD	C4orf19	TUBGCP5	C16orf80	C19orf54	IL20RA	SFRS18	LRRC8E	CCRK	CYP11A1	NPR3	IGJ	C4orf18	LECT1	RANBP6	RBMS2	TERF1
TMEM126B	CCNC	ART1	XRCC5	ZBTB7B	GATA3	C11orf24	NOL11	UQCRB	ANG	C3orf28	DSTN	JTB	SOX9	TOE1	COL2A1	LPXN	CXADR	PERP	MPPED1	F12	DNM1	MEGF8	CENPJ	CRIP1	KCNJ14	FADD	ZFPM2	MAF	BARX1
FLJ35348	COPB1	CRYZ	CALM2	ENTPD6	AFFX-BioB-5_at	CLPX	HTR1E	C17orf90	AQP3	PHIP	IK	EN2	CA9	CDC34	A2M	LIG1	GALNT11	ZNF682	SGPP1	DEK	MAP7D3	SYDE1	AP1M2	ZNF276	AMT	PVRL2	GJA4	CSRP2
CPSF3L	EIF4E	DIAPH1	PERLD1	MON1B	SETD2	TMEM30B	GRRP1	CYBRD1	FBXO41	HTRA1	RNFT1	S100A2	NDUFB3	CXCL5	BTG4	IGLL1	AHR	RAB1A	KRT2	TNNI1	TREH	NQO2	TERF2IP	PGS1	NTRK2	CHUK	GULP1	RGS9	C10orf28	PLS1	IL6R	U1SNRNPBP	NDUFA9
SERP1	CAPZA2	MTR	CD58	BRP44	MRPL20	NGDN	RNF219	TLR4	BCKDHA	AFFX-ThrX-3_at	CASC1	COLEC11	GCKR	CYSLTR2	MMP16	NCKAP1	LIMA1	PRIM2	DPH2	IL24	IL32	FOXO3	GUCY1B2	PTK2	C1orf35	ITGB1BP2	ENTPD3	CYLC2	HOXC8	PHKG1	RWDD1
CSF1	SLC39A14	GABRA2	LSM4	ITPKA	RNF19A	LOC81691	UBAP2	KIAA0020	IRAK1	NEDD4	VBP1	P15RS	RECK	C10orf6	PLA2G2D	ANKRD55	FUT9	IGHV3-73	SORBS1	MEX3D	CCT8L2	TYRP1	JARID1C	MARS	NPY1R	OR12D2	ZNF232	MYO1D
NHLH1	PRLR	PRICKLE4	EPHA4	ZNF638	AFFX-BioDn-5_at	CYP2B6	CALCR	OR11A1	SMARCA4	SSR3	RAB30	NUDT13	SHQ1	CDH22	APOO	GCS1	GNAI1	VILL	GFRA2	FAM57A	SLMO1	PAK7	LOC127406	MOGAT2	LRP10	GPR161	PNLIP	MOBKL2B	OGN	MRPL39	A2BP1
RDH14	SEPHS1	LRRTM2	ENY2	C14orf104	PRPF18	DNAH17	BMPR1B	TMEM127	EMILIN1	KRT20	TAGLN3	PRKG1	PPP2CB	MTX2	ERCC8	MAGEC3	RBMXL2	HGFAC	TMED7	PCTK1	SOAT2	CD97	LL22NC03-75B3.6	FERMT2	ZNF408	ZFP106	CNOT7	POLR2H	CADPS
SFRS10	GBL	SULT4A1	79951_at	SLC6A8	RGR	IL12A	SYNGR2	KCTD12	GTF2E2	GHRHR	EXOC3	FLII	TSC22D4	KLK13	CDK2	MAN2B1	LRRC42	PCDHA9	MARK4	PTN	PAGE4	GYPC	TCEB3B	PPAN	SCN7A	MRPL11	DACT1
CFDP1	GPR143	DIO2	TRIM15	FLJ13611	KAZALD1	WAS	RBM6	OR1A1	KRT85	BBS7	NKTR	PAX2	UROS	LOC392501	CACNA1B	LOC729799	ARNT	C2orf54	BRSK2	GJC2	SARDH	IGFBP5	APCS	ATP1B1	ITIH3	GAPDH
ZNF654	SETD1A	DNAJC8	EPOR	RRP15	C8orf33	TG	TREML2	NCR1	GLO1	SPACA1	COX7A1	ABCC10	GPR97	ZNHIT1	ADH5	GPR22	ZIM2	CTNND2	UNC119	ZNF280D	NLGN3	CDH17	LIMD2	MRPS17	PUS7L	KCNE1	FIGF
NPPA	CNN1	TCTN2	SFRS3	C19orf22	DKFZp667G2110	CCDC131	ANP32B	PEPD	GTF2B	DAB1	TMC7	CORIN	BTNL3	PLCH1	PDE6C	FABP6	NXT2	ZMYM4	GADD45G	ADORA2A	LOC392555	RAB1B	MRM1	PKNOX2	CDH18	NUDT6
MTMR6	ZNF518A	ABCF3	POLR1C	DSCAM	B3GNT3	KRT83	HABP2	MON2	PCDH11X	TEX264	PLCE1	KCNIP2	SRPX2	SFXN1	CST6	HDGF	UCN	ACSBG1	FBXW7	LARP7	ZFP64	SHPK	MAGEA12	RAB15	MATN4	ZNF294
ZC3H15	TUBA8	ZNF22	SMARCD2	USP1	CCDC9	RNPS1	PLAGL1	NTN1	MOCOS	FAM107A	HSPA8	NUP133	C22orf26	hCG_1732469	C2orf3	DDT	CYP2A13	ZNF667	TMEM48	ADAMTS1	PVRL1	DLEU1	GLRX3	RSRC1	PTPRN
DLX6	FBXL7	PDZD7	AQP2	ZNF75	PVT1	TERT	C1orf149	NRG2	SRRD	BTNL8	ATG12	IQCG	MTHFD2L	HEXB	ZBTB38	MAN2C1	WIPF1	TNC	TRPM1	GCK	CX3CL1	MST1	C10orf57	HYAL3	UBE2H	PER2	PLIN
ADRB3	PCDH7	TSPAN1	C14orf135	XRCC3	ATRX	VAV2	FLJ10213	GSN	SEC31B	HOXB5	VGF	KLHDC4	CFD	C2orf37	PRPF39	MAP3K3	TPM2	APOBEC3B	PDSS1	MLLT1	TRIM3	EXT2	CNGB3	PLCH2	CACNA1F	TLR3	TOX3
MAPK6	TRIM31	ASPHD1	H2AFY	ZNF639	CLIP1	HSPB3	26221_at	MYL4	FLJ14107	GALNT1	EDN3	SFMBT1	LY6H	UCP3	ARFRP1	KATNB1	CD2	TAF5L	AHSA1	DLK2	ISG20L2	RIPK1	B3GALT5	COL19A1	SEPW1	TP73
SECISBP2	KLRD1	NUP107	PPM1G	HSBP1	FLJ20254	CDH11	SCN5A	EPYC	POPDC2	RAPGEFL1	KRT3	AAK1	KRAS	UBR4	CKAP2	SPINK2	LOC442233	MAGEA5	SIRT7	ERCC5	CAMTA2	NPAL2	HLA-DMA	EPHX1	CD3EAP	WIPF2
PDCD2	DZIP3	PRKAA1	UQCRH	TINF2	TEAD4	ATF7	TSKU	EIF2AK1	ATP4A	NUP93	HS3ST2	BCL7B	CHRNE	TWISTNB	NDRG4	ZFP37	SLC5A4	MAGEC2	GNG3	APLP1	LOC196993	KCNAB3	SSRP1	GAGE1	TGFBRAP1	C1RL
RAB4B	CD209	COQ7	MMP27	ZNF133	LAMB1	UGDH	SULT1C2	GSDML	MAL	CRYM	GTF2H5	MCFD2	VRK3	ACIN1	NDUFB4	ECHDC3	ROR1	CRISP1	C1orf2	KRT76	EDN2	CYB5R3	PIN1	LOC730101	ACCN2
GZMM	PDLIM3	FXYD3	PPP2R5C	HSP90AA1	SIRT4	PITPNM1	PRM2	FAM136A	ADRM1	CAPN9	TNNI2	P2RX3	TRAPPC4	CDH6	ABL1	TMPRSS5	PLEKHA1	SAMM50	PRDM14	KLK12	TEC	CACNG5	PSCD3	SMYD2	ASB9	TTC33	GPR126	TGDS	729875_at
MMP17	SNAP29	ING3	CTF1	ATAD2B	MED18	PA2G4	DMN	SLC15A1	CHRNB2	G3BP1	GPX2	ALDH4A1	CDH5	MICALL2	EPO	SCN11A	PLXNB3	MAPK13	ARFGAP3	YY2	SAE1	SLC2A3	RARB
HISPPD1	MAP2K3	SIGLEC9	FGF1	SGCD	FCGBP	FAM131A	GPR137	JUND	NUP85	MCM7	NOS2A	CCDC70	SPP2	LDB1	ERC1	RCN1	CKAP5	CTDSPL	PCDHB11	BMP8A	RPS27L	PLEKHA6	SPHK2	LTB4R2
TFR2	ZNF45	ARNT2	OTUB2	APC2	HCRTR1	LYPLA2P1	MAP2K5	KIAA0841	UMPS	CD1B	AFF3	TAX1BP3	DSCR4	GMPR2	C1orf174	DDR2	PNLIPRP2	ABCE1	CPN1	KLF5	ACTN4	KCNQ2	MYRIP	C8orf4	MYBPC3	GTPBP8	ACADM	BCAS1
HOXA11	MBIP	SFPQ	VPS72	UPK3B	ARL8B	RAP1GAP	ADAM20	LYL1	GRB7	CYP4F12	ITGA2	DPYSL4	SIGLEC7	PAAF1	NDUFB2	FILIP1L	RAB26	SLC1A5	PIGL	M6PR	CD2BP2	GLE1	EIF2B4	KTELC1	HIG2	ANXA9	EVI1	UST
ZNF12	DPYSL3	KEL	IFNGR2	GPR110	ACTN2	MFSD10	SLC13A4	FANCG	FOLH1	SCN2B	ZHX3	PRKAR2A	LRRC3	ERCC4	ZNF536	C1QTNF1	MED6	SLC25A16	LIAS	REST	RBP1	KLHL18	DHODH	CACNA2D2	SOX18
SIP1	NIBP	MED7	SFTPC	MRPL42	ISCA1	CASR	PRM1	COPS4	SSBP3	TSPAN32	HTR4	SLC2A2	CCL25	TSC22D1	CAV2	CPB1	AP3B2	GCC2	MBOAT5	NAG	MYH7	MAP1B	HSD3B2	SGMS1	NAT2
UBP1	RUNX1	ALK	CP110	SLC7A5	STRN3	NUCB1	HIST1H3A	C9orf97	ZAP70	RALGDS	KCNC1	MAP1S	DMTF1	PIK3R1	MNX1	FLG	HPS1	MARK1	ABCC4	ANKRD7	IAPP	PCGF2	PRG2	FAM55D	ADCYAP1R1	SEC11A
PIP5K1C	GAD2	HAND2	MAPT	R3HCC1	OSBPL9	CSTA	IFT74	RAC1	PROZ	COX7C	SPI1	SFRS4	MIA	C21orf66	PGAM2	CCKAR	HIF1A	EPHB6	LHB	C1orf112	DAO	GNB3	PHKG2	ERBB2IP
KALRN	GSTM5	DHX8	RBM42	DLG2	RBM12B	TNPO2	ABCC9	PPP2R2A	NPTX1	LHX1	ADAM7	HPS4	UBE2E3	RRAGC	BAZ2B	SLC16A1	CCR8	MCF2	HOMER3	HSF2BP	NAAA	EXOC2	GC	C1R
NKRF	TBX4	C22orf31	MRTO4	BZRAP1	FGF16	NFU1	SMAD3	NCR2	HRB	GREB1	KIAA0776	KTN1	SLCO1B1	ACTL6A	ITGB8	FAM118A	CSHL1	CFLAR	PCOLCE2	C5orf23	DMBT1	CGREF1
POU3F2	730062_at	GSK3A	CRYGB	LRRC15	PEX12	KHK	SIX5	ADRA2B	ACSBG2	FOSL2	FNDC3A	TPRKB	CTPS	TCL1B	CASP9	EPB41L5	ANP32D	GDNF	LIN7A	CHEK2	LRFN3
HARBI1	PPIG	ZFHX3	SDK2	NAP1L4	RCVRN	ZMYM1	ANXA1	ADAMTS13	DCP1A	KIAA1609	GRM1	C8orf41	ACTR8	DOCK1	ZNF573	SARS2	SPRY4	CDSN	KIAA0427	PNPLA4	ALDH1B1	PHYH	XPO7
PRPH	NBEAL2	XAB2	CBLL1	MMP2	H2AFX	EPRS	ZNF184	GOLGB1	RAB14	KIAA0556	IL1RL1	PCDH11Y	SLC17A3	CPOX	MYH10	HNRNPA3P1	BMP1	LYST	ABCG2	RNASEN	C11orf10	SDHC	CMTM6
CUL5	FLJ10769	ZNF136	PDK3	ALS2CR8	CPVL	COL11A1	FURIN	TNNT2	FBP2	CXorf34	MFAP4	FBXO2	HSF1	RIOK3	PRKACG	MFAP3	LOXL1	KIAA1772	MYBBP1A	XTP3TPA	SPR
ZNF257	FBXL4	BRD9	YTHDC2	NAT1	NSMCE4A	BMP7	CALML5	SETMAR	CHAT	PSG4	GINS4	PPRC1	CIT	EYA4	ABCA3	TSNAX	LIMD1	ATXN7L1	MATN1	MAN1B1	DDX25
ATP2B1	SNX4	HERC3	RFC1	CARD14	C20orf59	ORC4L	WWP1	SIDT1	SERPINB10	HOXA10	CNNM1	PDE4C	STAR	FLJ12331	ALG9	TREM2	BAZ1B	FAM63B	SYNC1	KBTBD4	PIK3C2G
ICOS	CD1E	SYNE2	GNAO1	ETS2	HAT1	PDX1	MTMR3	ATAD2	RIC8B	TM2D1	ALDH3A1	CHD5	SMARCA5	LLGL1	PPBP	TRPM8	TRPC4AP	C6orf145	PART1
CRYBB2	SERPINA10	LALBA	BUD31	GALNS	BNIP2	KIF1A	MCHR1	IFNAR1	CCDC47	ACTR3	CADPS2	BEX1	LZTS1	CYP27B1	SCAND2	KHDRBS1	CYP21A2	DDEFL1	SLC24A2	HOXB9	NOTCH3	BEST1
C3orf63	SOX10	HAND1	TNFSF8	ATP11B	HSD3B1	KIAA1614	MUC6	LAMB3	RFPL3	CEP76	SRRM2	AMIGO2	MC5R	SLC24A6	PEX19	NDUFS5	LOC83459	PGRMC1	AQP7	IBSP
TMEM106B	SUPT16H	PPIC	LIN37	GPC4	MDH1	TEX13A	KRT36	TELO2	KLK11	CCL23	OXSM	BBS9	BMX	CROCCL2	LLGL2	PPP1R3A	KISS1	ATN1	MACF1
C1orf25	GJB1	PSMC6	SLC22A8	SP1	ACSM3	SKP2	ARID5A	MTMR2	LOC645468	SIRT2	ACTR10	REXO2	EFHD2	GIN1	SYNJ1	LRRC31	CYP1A1	C11orf16
PAK4	MAPRE3	PGDS	C3orf64	KIAA0090	EDA	TIE1	CA5A	B3GNT4	SR140	TLE2	FMNL1	REG3A	ITGB1BP3	ABCG1	FOXH1	NEK1	RASA2	PIGR	TCF7L1	LSM8
NUDC	AQP6	RIF1	MAP3K10	CCL4	GNL1	MAP4K3	OCA2	ENO1	ECE2	DAPK3	TCEB1	MIF	PIGK	SCN1B	C5orf15	PPY	NVL	CORO7
RABGGTB	DDX50	ZNF235	OR2H1	DDOST	SPAM1	GABARAP	PLLP	EPHB3	SLC37A4	GNL3	ACVR2B	FOXF2	ARF5	SCRIB	TBRG4	IFNA8	PITX3
C21orf59	TRIP11	RSL1D1	UBA2	SLC5A7	LEPROTL1	DBH	PGM5	RPS6KB1	ARID4B	FBRS	HSD17B4	TRIAP1	SIX6	RCAN1	CCDC53	NKX6-1	PLA2G5	TMEM106C
MPHOSPH10	TUB	CLDN11	UBL4A	WDR8	OVOL1	GPR21	ATP6V1B1	CEP170	9403_at	FRS2	SLC35D2	ERBB3	ACACA	MRPL49	CFL1	HSF4	NARFL
SLK	ZNF16	HCN4	ZNF747	GAST	SF3B5	KIAA0892	APBA1	REM1	NDUFA4	GGH	SLC6A15	TMEM121	AGXT	ZNF365	MAPKAP1	RAB9A	CRH	SRP9
MED21	STXBP3	NDUFA1	TRIM62	SEC22B	CLDN14	PTBP2	SMR3B	FLJ22184	NMT2	CHRNB4	PIGV	TMEM16K	NAT8	AVP	NEUROG3	PCDH24	USP47	BCL2L11
EBAG9	NPEPL1	PJA2	HDAC2	ANKRD17	HSPC072	INPP5D	LOC90586	MYO6	ANGPTL2	ATP5J2	EIF2B1	IGBP1	DBN1	APOBEC2	OBFC1	UTP18	GPR45	SOCS2
TBXA2R	PRKAG1	C19orf21	HOXB3	NUP88	BZW2	BTC	IRS4	LMO1	79584_at	PPP2R5E	OSBPL11	FARP1	PADI1	THAP4	FNDC4	MRPL40	INF2	IL27RA	SEZ6L2	AKAP4
MTRR	ANGPT4	AFFX-PheX-3_at	DPP8	GRID2	MLXIPL	NDUFA5	SSR1	NDUFS2	CALM3	PPIL2	ADAMTS3	MMP11	NCF2	RAMP1	FREQ	NPHS2	HKDC1
MAPKAPK5	L1CAM	KIAA1704	IL1RAPL2	AFFX-r2-P1-cre-5_at	MEF2D	TIMM17B	ZNF426	INSL5	ITGAV	ALG13	PAF1	CDX1	POLR2F	ADSL	B3GALT1	RAB2A	OTC	VPS33A
CAV3	C14orf166	NDUFB1	LPIN2	HMGB2	RPL36AL	TTYH1	GRIK5	FBXL15	ELA2B	GDPD2	ECD	MGAT2	CD74	ABCB7	TULP3	USH1C
SLC25A46	CELSR3	PPP1R1A	C10orf18	SLCO4C1	COPS5	MAP1LC3C	TRAT1	GGT5	SLC9A1	PRPS1L1	HRG	TRIOBP	HOXD3	TAF12	KRT7	TRPA1
MED4	C1orf80	PGK1	CD5L	TMEM9B	TP53BP1	DAZAP1	FASTKD1	HSD17B6	C2orf25	HIF3A	LCMT1	HIST1H2BE
TOMM70A	CA7	COMMD10	DBI	LETM1	ORC3L	EGR4	SERPINA7	PSORS1C1	KIAA1622	ATG4A	ANXA13	DGCR2	FABP7	RELA
HNRNPAB	SEMA6C	CCDC87	C20orf20	NOL1	FAM63A	HCN2	TAF2	GPS1	PSMB3	RAG2	MAP2K1IP1	FEZF2	PLCB4	C9orf95	ONECUT2	FABP2
KRIT1	KIF18A	HSPE1	TRPM3	COIL	TNFRSF17	RBM23	SIX3	C6orf130	SNRPD1	RIC8A	FDFT1
CCT6A	C6orf66	BAG2	PCDHA10	SUMO1	CYP20A1	CHRNA3	TMEM59L	SIPA1	MED17	AGPAT5	TMEM14B	SLCO2B1	GPR52	IQGAP2
MDFI	MTMR14	LY6G6C	RAD23B	STK17B	SARM1	YWHAQ	KRT34	WDR7	TBC1D5	GLI1
MORC3	HSPG2	C9orf6	PAK1	MLANA	GALNT6	CCL21	AMBN	ARHGEF12
RCE1	DYRK4	CDX2	TAF1A	PRMT8	CHRND	STX7	ATPAF2	SPEF1
ATR	FGF6	CACNA1S	COPS2	SLC38A3	MAB21L2	GPSM3	FSCN3	C1orf222	PIGC
LRRC40	ATP4B	C1orf14	GPR37L1	ABI1	CXXC1	GRIA2	hCG_1783052	LMX1B
MTERFD1	CABP1	HTR3B	KLHL25	P4HA1	OR1F2P	EED	SLC18A3	CCT2	TMOD3	OR1D2
MRPL3	ARL6IP4	RHO	IL8RA	CYP2C9	VIPR2	NFE2	DHX29	DNAJB14	AKAP6	TULP4
ENPP1	COX6C	MRPS35	UBE2M	INHBC	MYBL1	ITGB2	ZBTB43	POLG
ZNF141	CPNE7	SEC61B	MUC5B	C21orf45	PTPRR	MAST1
MRPS33	ANKRD2	FUT3	ATP5F1	SSR4	NUP155	COPE	NME3	FAIM2
DNAH7	SS18L2	KIAA1279	EIF3J	CPS1	PDHA1	KLK14
MAPK12	PKP1	RBMX2	EFNB3	RIPK4	BDKRB1	TMEM151B	SC5DL	CRYBA4	KCNQ3
EIF3M	HOXA6	PSMD6	CLDN16	CHCHD2	PPP4R2	SF3B2	NIPA2
CASP3	NPM1	LAMA2	GDAP1	C1orf156	MYH3	ETV1	IFNW1
CD69	TSNAXIP1	SCYL3	INS	TLR8	CCT3	C20orf91	SEC24A	ESRRG
NDUFAB1	PHF7	TOR1AIP1	UQCRC2	IL17RA	HIST1H4E	RNF39	PEMT
COMMD8	FARS2	MCAM	HLA-DRA	SPDEF	VAMP3	KIAA0460	TRH	LSM7	CPZ	PVRIG
NOX1	ANAPC10	MRPL9	ARL6IP1	GABRA3	SLC6A2	ACTR1A
DNTTIP2	KIAA1310	SLC13A2	NFYC	UBA1	SIRPB1	EDC4	ZC3H13
ARID3A	CCDC59	DDX1	SEC14L4	NGF	IDH3B	SLC39A2	SYNGR4	FRAT2
CLDN6	BBS4	SUB1	LAMP2	CDK4	NEU3	BRD4	OPRM1
MRPS28	BCAM	PGLS	PAX5	TNNC2	ARF4	LRRC32	ENPP4	LYPD1	CAMK1G
AVPR1B	COX7A2	TYRO3	RGS5	RNF186	SLCO1A2	SNX10	WFDC1
DIO3	ATP12A	CETN1	TBX2	NEUROD6	ATP5E	EIF4A1	GYPA	C6orf211	SSBP1	UBXD8
UQCRQ	FLJ20309	EHD2	NR2F2	PCBP4	PCDHGA10	SLC27A2	ITIH4	TIMP3
MVK	HIGD1A	IQSEC2	FMO1	SLC26A10	OR2S2	ARPC2	SLC13A3
NPAS3	IDI1	TCF21	SLC6A3	SHANK2
C6orf15	UQCR	CCL14	PSMC3IP	RXRG	C10orf95
THEG	ROS1	EDA2R	DLD	GPD1
BCAN	HSPA12A	RARG	WNT2	CBX2	RAC2	B4GALT7	SCRN3
SPTB	MC2R	SSTR3	DLX4	PURG	SELT	OLFML2A	TBC1D13	AFFX-r2-Bs-lys-3_at
STAMBP	ATAD4	CPN2	RAB33B	VN1R1	CA14	AGTR2	KHSRP
TMPRSS11D	AFFX-HUMGAPDH/M33197_M_at	AKR7A2
NEK3
