# Supplementary material for: Iterative feature removal yields highly discriminative pathways
Source: BMC Genomics. 2013 Nov 25;14:832. doi: 10.1186/1471-2164-14-832 (PMC3879090; doi:10.1186/1471-2164-14-832)
Supplement: Additional file 3 — IFR_SSVM_H3N2_acc. This file provides the accuracy of each iteration of IFR on influenza data using SSVM. [file 1471-2164-14-832-S3.txt]

1	26	0.30408495	1.00000000	0.91228070	0.87500000	0.86440678
2	28	0.17840675	1.00000000	0.89473684	0.90625000	0.88135593
3	32	0.24884565	1.00000000	0.91228070	0.90625000	0.88135593
4	29	0.38471122	1.00000000	0.92982456	0.90625000	0.84745763
5	30	0.29068113	1.00000000	0.89473684	0.84375000	0.89830508
6	33	0.32400773	1.00000000	0.96491228	0.90625000	0.83050847
7	32	0.30308605	1.00000000	0.89473684	0.90625000	0.84745763
8	32	0.26539745	1.00000000	0.94736842	0.90625000	0.86440678
9	32	0.22127024	1.00000000	0.89473684	0.90625000	0.84745763
10	31	0.19274222	1.00000000	0.87719298	0.87500000	0.88135593
11	31	0.32301353	1.00000000	0.91228070	0.87500000	0.89830508
12	31	0.17303523	1.00000000	0.87719298	0.90625000	0.84745763
13	29	0.42678860	1.00000000	0.91228070	0.90625000	0.84745763
14	32	0.44000714	1.00000000	0.91228070	0.90625000	0.79661017
15	33	0.35128644	1.00000000	0.92982456	0.87500000	0.84745763
16	31	0.38897287	1.00000000	0.87719298	0.87500000	0.83050847
17	32	0.18094009	1.00000000	0.91228070	0.87500000	0.84745763
18	33	0.42131041	1.00000000	0.85964912	0.87500000	0.86440678
19	35	0.50304674	1.00000000	0.92982456	0.87500000	0.88135593
20	32	0.26244450	1.00000000	0.91228070	0.93750000	0.83050847
21	32	0.53838203	1.00000000	0.94736842	0.84375000	0.83050847
22	32	0.23226005	1.00000000	0.91228070	0.84375000	0.79661017
23	30	0.33216172	1.00000000	0.91228070	0.93750000	0.86440678
24	31	0.21248878	1.00000000	0.87719298	0.93750000	0.83050847
25	31	0.27463710	1.00000000	0.94736842	0.87500000	0.83050847
26	33	0.19174788	1.00000000	0.94736842	0.84375000	0.71186441
27	34	0.21035837	1.00000000	0.91228070	0.90625000	0.76271186
28	34	0.19304676	1.00000000	0.94736842	0.90625000	0.76271186
29	31	0.39902183	1.00000000	0.89473684	0.87500000	0.79661017
30	34	0.20250680	1.00000000	0.87719298	0.84375000	0.79661017
31	35	0.18934622	1.00000000	0.85964912	0.81250000	0.81355932
32	37	0.34047375	1.00000000	0.85964912	0.87500000	0.79661017
33	31	0.24032647	1.00000000	0.91228070	0.90625000	0.77966102
34	33	0.39763019	1.00000000	0.92982456	0.84375000	0.81355932
35	33	0.22528045	1.00000000	0.89473684	0.87500000	0.79661017
36	36	0.17882345	1.00000000	0.89473684	0.93750000	0.84745763
37	35	0.32730114	1.00000000	0.87719298	0.87500000	0.77966102
38	33	0.28880854	1.00000000	0.96491228	0.87500000	0.74576271
39	34	0.40697756	1.00000000	0.85964912	0.81250000	0.83050847
40	33	0.18600849	1.00000000	0.94736842	0.87500000	0.89830508
41	33	0.46232247	1.00000000	0.87719298	0.81250000	0.88135593
42	35	0.18021942	1.00000000	0.92982456	0.81250000	0.81355932
43	34	0.35502798	1.00000000	0.89473684	0.84375000	0.77966102
44	36	0.50641409	1.00000000	0.91228070	0.87500000	0.74576271
45	34	0.34472494	1.00000000	0.91228070	0.90625000	0.67796610
46	34	0.23137809	1.00000000	0.94736842	0.90625000	0.84745763
47	36	0.20776805	1.00000000	0.89473684	0.78125000	0.81355932
48	34	0.41718997	1.00000000	0.94736842	0.81250000	0.84745763
49	33	0.49444824	1.00000000	0.92982456	0.81250000	0.81355932
50	34	0.37817334	1.00000000	0.92982456	0.90625000	0.71186441
51	32	0.39075383	1.00000000	0.91228070	0.90625000	0.84745763
52	37	0.27140476	1.00000000	0.92982456	0.93750000	0.77966102
53	33	0.38323710	1.00000000	0.92982456	0.90625000	0.83050847
54	32	0.35370411	1.00000000	0.94736842	0.81250000	0.86440678
55	38	0.29492430	1.00000000	0.89473684	0.87500000	0.83050847
56	36	0.28350942	1.00000000	0.89473684	0.87500000	0.67796610
57	33	0.29111594	1.00000000	0.94736842	0.81250000	0.88135593
58	32	0.27870251	1.00000000	0.91228070	0.84375000	0.77966102
59	33	0.41607652	1.00000000	0.92982456	0.90625000	0.77966102
60	32	0.34351855	1.00000000	0.84210526	0.90625000	0.74576271
61	32	0.25733883	1.00000000	0.92982456	0.87500000	0.77966102
62	36	0.35466608	1.00000000	0.87719298	0.87500000	0.86440678
63	33	0.33954875	1.00000000	0.87719298	0.84375000	0.83050847
64	35	0.47995175	1.00000000	0.89473684	0.78125000	0.72881356
65	35	0.23638863	1.00000000	0.89473684	0.90625000	0.64406780
66	35	0.30346895	1.00000000	0.80701754	0.84375000	0.71186441
67	34	0.30740760	1.00000000	0.87719298	0.84375000	0.76271186
68	32	0.38173307	1.00000000	0.89473684	0.93750000	0.77966102
69	33	0.28364962	1.00000000	0.89473684	0.81250000	0.77966102
70	36	0.34599979	1.00000000	0.94736842	0.87500000	0.76271186
71	33	0.51181312	1.00000000	0.82456140	0.71875000	0.81355932
72	35	0.60943714	1.00000000	0.89473684	0.84375000	0.76271186
73	35	0.24287790	1.00000000	0.89473684	0.90625000	0.79661017
74	34	0.52131749	1.00000000	0.85964912	0.87500000	0.81355932
75	35	0.50408276	1.00000000	0.89473684	0.78125000	0.76271186
76	33	0.35448884	1.00000000	0.85964912	0.81250000	0.72881356
77	34	0.26490341	1.00000000	0.85964912	0.93750000	0.77966102
78	38	0.45807178	1.00000000	0.82456140	0.71875000	0.71186441
79	35	0.26730890	1.00000000	0.87719298	0.84375000	0.84745763
80	35	0.34236614	1.00000000	0.78947368	0.84375000	0.74576271
81	37	0.51846728	1.00000000	0.78947368	0.75000000	0.79661017
82	36	0.45523375	1.00000000	0.84210526	0.87500000	0.76271186
83	34	0.26492970	1.00000000	0.84210526	0.81250000	0.76271186
84	35	0.47811102	1.00000000	0.92982456	0.87500000	0.79661017
85	35	0.36604902	1.00000000	0.84210526	0.84375000	0.71186441
86	35	0.28599748	1.00000000	0.71929825	0.81250000	0.69491525
87	36	0.36105584	1.00000000	0.78947368	0.68750000	0.61016949
88	32	0.36337217	1.00000000	0.91228070	0.87500000	0.79661017
89	35	0.26984659	1.00000000	0.89473684	0.93750000	0.83050847
90	35	0.46727898	1.00000000	0.91228070	0.81250000	0.76271186
91	35	0.52247684	1.00000000	0.84210526	0.87500000	0.86440678
92	36	0.31298542	1.00000000	0.89473684	0.78125000	0.74576271
93	35	0.46489290	1.00000000	0.91228070	0.78125000	0.66101695
94	37	0.49071385	1.00000000	0.92982456	0.84375000	0.74576271
95	35	0.58684072	1.00000000	0.80701754	0.81250000	0.66101695
96	35	0.32836624	1.00000000	0.84210526	0.78125000	0.69491525
97	35	0.53359965	1.00000000	0.87719298	0.87500000	0.74576271
98	36	0.46990695	1.00000000	0.91228070	0.84375000	0.74576271
99	39	0.34166331	1.00000000	0.77192982	0.75000000	0.81355932
100	35	0.37251835	1.00000000	0.89473684	0.71875000	0.62711864
101	39	0.30685178	1.00000000	0.85964912	0.81250000	0.59322034
102	37	0.55251690	1.00000000	0.89473684	0.87500000	0.66101695
103	37	0.39498203	1.00000000	0.89473684	0.84375000	0.77966102
104	38	0.49056386	1.00000000	0.84210526	0.84375000	0.71186441
105	32	0.67528872	1.00000000	0.89473684	0.90625000	0.62711864
106	37	0.34130803	1.00000000	0.91228070	0.81250000	0.66101695
107	37	0.66695285	1.00000000	0.89473684	0.81250000	0.81355932
108	36	0.39704568	1.00000000	0.84210526	0.84375000	0.74576271
109	38	0.36083400	1.00000000	0.82456140	0.78125000	0.72881356
110	41	0.28995623	1.00000000	0.73684211	0.81250000	0.66101695
111	37	0.63461797	1.00000000	0.91228070	0.84375000	0.67796610
112	37	0.40225582	1.00000000	0.82456140	0.81250000	0.79661017
113	37	0.53669688	1.00000000	0.80701754	0.75000000	0.69491525
114	38	0.54274301	1.00000000	0.87719298	0.75000000	0.69491525
115	36	0.43614679	1.00000000	0.82456140	0.78125000	0.69491525
116	37	0.55505068	1.00000000	0.87719298	0.71875000	0.81355932
117	38	0.37786957	1.00000000	0.85964912	0.87500000	0.81355932
118	39	0.59555305	1.00000000	0.85964912	0.71875000	0.61016949
119	36	0.40513241	1.00000000	0.82456140	0.78125000	0.72881356
120	40	0.49576736	1.00000000	0.89473684	0.78125000	0.86440678
121	42	0.46485931	1.00000000	0.84210526	0.84375000	0.79661017
122	36	0.52915536	1.00000000	0.75438596	0.78125000	0.84745763
123	38	1.28954021	1.00000000	0.91228070	0.84375000	0.72881356
124	35	0.70380547	1.00000000	0.80701754	0.81250000	0.66101695
125	37	0.37188590	1.00000000	0.87719298	0.78125000	0.66101695
126	37	0.41045599	1.00000000	0.84210526	0.78125000	0.71186441
127	34	0.57422418	1.00000000	0.82456140	0.65625000	0.79661017
128	36	0.32375754	1.00000000	0.87719298	0.87500000	0.74576271
129	33	0.50648718	1.00000000	0.84210526	0.75000000	0.77966102
130	40	0.40786267	1.00000000	0.80701754	0.78125000	0.54237288
131	39	0.39798864	1.00000000	0.82456140	0.90625000	0.61016949
132	38	0.70012043	1.00000000	0.82456140	0.84375000	0.74576271
133	37	0.86079888	1.00000000	0.75438596	0.75000000	0.71186441
134	37	0.75144357	1.00000000	0.82456140	0.84375000	0.67796610
135	41	0.45661346	1.00000000	0.89473684	0.84375000	0.69491525
136	39	0.34124316	1.00000000	0.77192982	0.81250000	0.62711864
137	37	0.54605112	1.00000000	0.84210526	0.87500000	0.74576271
138	35	0.58308938	1.00000000	0.91228070	0.87500000	0.67796610
139	38	0.53983214	1.00000000	0.84210526	0.87500000	0.74576271
140	40	0.63334844	1.00000000	0.89473684	0.81250000	0.74576271
141	38	0.69683822	1.00000000	0.77192982	0.87500000	0.77966102
142	37	0.56443546	1.00000000	0.78947368	0.84375000	0.67796610
143	39	0.74247082	1.00000000	0.77192982	0.78125000	0.69491525
144	38	0.41479293	1.00000000	0.78947368	0.81250000	0.64406780
145	39	0.69024859	1.00000000	0.84210526	0.81250000	0.71186441
146	38	0.56699354	1.00000000	0.82456140	0.87500000	0.76271186
147	38	0.51979357	1.00000000	0.84210526	0.78125000	0.66101695
148	37	0.43317528	1.00000000	0.80701754	0.59375000	0.76271186
149	36	0.69406018	1.00000000	0.80701754	0.71875000	0.76271186
150	38	0.43314103	1.00000000	0.75438596	0.96875000	0.71186441
151	38	0.65848819	1.00000000	0.94736842	0.65625000	0.57627119
152	38	0.51482194	1.00000000	0.85964912	0.68750000	0.77966102
153	39	0.56692658	1.00000000	0.78947368	0.78125000	0.61016949
154	38	0.52019316	1.00000000	0.73684211	0.78125000	0.66101695
155	37	0.73558420	1.00000000	0.87719298	0.78125000	0.74576271
156	36	0.55249819	1.00000000	0.89473684	0.78125000	0.67796610
157	41	0.70879594	1.00000000	0.71929825	0.90625000	0.61016949
158	43	0.81977344	1.00000000	0.77192982	0.71875000	0.74576271
159	42	0.47279719	1.00000000	0.63157895	0.59375000	0.67796610
160	41	0.59917410	1.00000000	0.71929825	0.78125000	0.84745763
161	39	1.03189917	1.00000000	0.70175439	0.90625000	0.79661017
162	40	0.48235888	1.00000000	0.80701754	0.75000000	0.72881356
163	36	0.68020219	1.00000000	0.75438596	0.84375000	0.74576271
164	40	0.57116030	1.00000000	0.82456140	0.71875000	0.74576271
165	40	0.79815097	1.00000000	0.85964912	0.75000000	0.77966102
166	40	0.64211918	1.00000000	0.80701754	0.93750000	0.84745763
167	39	0.77516457	1.00000000	0.73684211	0.81250000	0.67796610
168	39	0.59362773	1.00000000	0.73684211	0.68750000	0.76271186
169	38	0.94760022	1.00000000	0.77192982	0.84375000	0.57627119
170	37	0.75046497	1.00000000	0.87719298	0.87500000	0.71186441
171	40	0.62344213	1.00000000	0.77192982	0.65625000	0.50847458
172	39	0.83245245	1.00000000	0.64912281	0.78125000	0.54237288
173	40	0.58749387	1.00000000	0.85964912	0.78125000	0.66101695
174	41	0.69785948	1.00000000	0.71929825	0.75000000	0.74576271
175	39	1.08796765	1.00000000	0.77192982	0.75000000	0.76271186
176	39	0.98835549	1.00000000	0.71929825	0.75000000	0.61016949
177	39	0.85495470	1.00000000	0.77192982	0.68750000	0.66101695
178	39	0.60140444	1.00000000	0.80701754	0.75000000	0.64406780
179	40	0.99921984	1.00000000	0.80701754	0.68750000	0.67796610
180	38	0.48200846	1.00000000	0.68421053	0.71875000	0.76271186
181	40	0.82778709	1.00000000	0.80701754	0.68750000	0.66101695
182	39	0.63776176	1.00000000	0.78947368	0.75000000	0.72881356
183	40	0.92365865	1.00000000	0.78947368	0.84375000	0.64406780
184	41	1.31505095	1.00000000	0.82456140	0.81250000	0.66101695
185	38	1.14078686	1.00000000	0.77192982	0.68750000	0.72881356
186	41	0.68550663	1.00000000	0.87719298	0.78125000	0.69491525
187	41	0.80357761	1.00000000	0.82456140	0.78125000	0.71186441
188	40	0.48601504	1.00000000	0.66666667	0.78125000	0.61016949
189	41	0.62404749	1.00000000	0.85964912	0.62500000	0.66101695
190	44	0.94467053	1.00000000	0.75438596	0.75000000	0.69491525
191	39	1.37185669	1.00000000	0.63157895	0.84375000	0.66101695
192	42	0.64977945	1.00000000	0.89473684	0.65625000	0.71186441
193	43	0.84687265	1.00000000	0.73684211	0.75000000	0.69491525
194	41	0.69337587	1.00000000	0.78947368	0.75000000	0.67796610
195	43	0.70342958	1.00000000	0.80701754	0.81250000	0.69491525
196	43	0.91148886	1.00000000	0.66666667	0.71875000	0.72881356
197	41	1.03570763	1.00000000	0.85964912	0.81250000	0.74576271
198	41	1.13707694	1.00000000	0.77192982	0.78125000	0.66101695
199	43	0.70119940	1.00000000	0.85964912	0.81250000	0.69491525
200	42	0.88289176	1.00000000	0.71929825	0.65625000	0.76271186
201	42	1.32587010	1.00000000	0.71929825	0.59375000	0.69491525
202	40	1.11101859	1.00000000	0.82456140	0.56250000	0.77966102
203	44	0.64937533	1.00000000	0.73684211	0.65625000	0.57627119
204	41	0.62946979	1.00000000	0.85964912	0.65625000	0.57627119
205	43	1.33009827	1.00000000	0.82456140	0.81250000	0.49152542
206	41	0.80947209	1.00000000	0.77192982	0.68750000	0.64406780
207	42	0.79633310	1.00000000	0.66666667	0.59375000	0.66101695
208	39	1.20588399	1.00000000	0.70175439	0.71875000	0.57627119
209	44	1.07822852	1.00000000	0.78947368	0.62500000	0.67796610
210	44	0.61652097	1.00000000	0.80701754	0.71875000	0.62711864
211	42	1.21778022	1.00000000	0.77192982	0.71875000	0.62711864
212	42	0.77966441	1.00000000	0.63157895	0.75000000	0.62711864
213	42	1.70123832	1.00000000	0.66666667	0.65625000	0.66101695
214	38	0.82482157	0.98039216	0.71929825	0.71875000	0.66101695
215	38	0.60518262	0.98039216	0.61403509	0.62500000	0.47457627
216	42	0.90053390	0.98039216	0.70175439	0.50000000	0.62711864
217	38	0.82083297	0.98039216	0.73684211	0.78125000	0.72881356
218	39	1.09735881	0.98039216	0.64912281	0.65625000	0.64406780
219	40	0.78961230	0.98039216	0.73684211	0.75000000	0.59322034
220	40	0.85606692	0.98039216	0.80701754	0.81250000	0.66101695
221	41	0.97741647	0.98039216	0.70175439	0.68750000	0.57627119
222	43	0.64043000	0.98039216	0.82456140	0.56250000	0.64406780
223	41	0.97779074	0.98039216	0.77192982	0.71875000	0.69491525
224	40	0.55868024	0.98039216	0.77192982	0.78125000	0.69491525
225	40	0.73960273	0.98039216	0.61403509	0.68750000	0.54237288
226	41	0.93420125	0.98039216	0.66666667	0.59375000	0.64406780
227	42	0.75205378	0.98039216	0.66666667	0.93750000	0.61016949
228	41	0.86683419	0.98039216	0.73684211	0.59375000	0.71186441
229	39	0.55779693	0.98039216	0.80701754	0.68750000	0.61016949
230	36	1.00532965	0.96078431	0.77192982	0.59375000	0.66101695
231	40	0.64375040	0.96078431	0.78947368	0.46875000	0.62711864
232	37	0.67136298	0.96078431	0.71929825	0.62500000	0.64406780
233	39	0.59287815	0.96078431	0.89473684	0.81250000	0.66101695
234	35	1.28157053	0.94117647	0.89473684	0.96875000	0.76271186
235	36	0.66421244	0.96078431	0.77192982	0.78125000	0.71186441
236	33	0.79761362	0.94117647	0.73684211	0.62500000	0.61016949
237	33	0.91464927	0.94117647	0.64912281	0.65625000	0.59322034
238	32	0.53158135	0.92156863	0.78947368	0.65625000	0.61016949
239	32	0.67018143	0.92156863	0.84210526	0.68750000	0.67796610
240	33	0.59362700	0.96078431	0.68421053	0.81250000	0.64406780
241	34	0.66591926	0.94117647	0.82456140	0.62500000	0.52542373
242	33	0.86379368	0.92156863	0.71929825	0.68750000	0.64406780
243	35	0.56973460	0.92156863	0.57894737	0.75000000	0.62711864
244	38	0.52225677	0.92156863	0.68421053	0.65625000	0.69491525
245	36	1.02204819	0.94117647	0.75438596	0.75000000	0.49152542
246	36	1.01375825	0.92156863	0.77192982	0.65625000	0.52542373
247	36	1.01732938	0.96078431	0.77192982	0.68750000	0.57627119
248	33	0.51324902	0.90196078	0.75438596	0.59375000	0.54237288
249	37	0.75322318	0.92156863	0.78947368	0.59375000	0.62711864
250	35	0.75526396	0.90196078	0.73684211	0.71875000	0.62711864
251	37	1.01822322	0.92156863	0.66666667	0.71875000	0.66101695
252	35	0.58339561	0.90196078	0.78947368	0.81250000	0.72881356
253	33	0.66778252	0.88235294	0.80701754	0.84375000	0.57627119
254	32	1.30594026	0.90196078	0.61403509	0.71875000	0.55932203
255	33	0.46496470	0.90196078	0.70175439	0.68750000	0.61016949
256	37	0.44268963	0.90196078	0.80701754	0.81250000	0.72881356
257	33	0.57753076	0.92156863	0.75438596	0.81250000	0.66101695
258	33	0.53481429	0.92156863	0.66666667	0.62500000	0.64406780
259	33	0.59197897	0.90196078	0.78947368	0.59375000	0.71186441
260	36	0.50516534	0.90196078	0.80701754	0.84375000	0.66101695
261	35	1.68868021	0.92156863	0.56140351	0.68750000	0.71186441
262	34	0.82325695	0.92156863	0.70175439	0.62500000	0.66101695
263	33	0.45487937	0.88235294	0.73684211	0.59375000	0.55932203
264	33	0.97736688	0.92156863	0.78947368	0.75000000	0.52542373
265	33	1.21453991	0.90196078	0.61403509	0.56250000	0.54237288
266	37	0.49699455	0.90196078	0.75438596	0.59375000	0.57627119
267	35	0.78773060	0.90196078	0.56140351	0.65625000	0.57627119
268	31	0.77291878	0.90196078	0.68421053	0.71875000	0.72881356
269	34	0.65772069	0.88235294	0.57894737	0.59375000	0.54237288
270	34	0.57352463	0.90196078	0.66666667	0.65625000	0.62711864
271	37	0.95019297	0.92156863	0.77192982	0.71875000	0.57627119
272	33	0.51428998	0.90196078	0.61403509	0.71875000	0.55932203
273	33	0.66866320	0.88235294	0.57894737	0.75000000	0.62711864
274	35	0.61104157	0.90196078	0.77192982	0.78125000	0.62711864
275	35	0.78976854	0.86274510	0.68421053	0.71875000	0.59322034
276	33	0.87075142	0.90196078	0.77192982	0.68750000	0.67796610
277	32	0.86257475	0.90196078	0.66666667	0.59375000	0.66101695
278	30	0.42226493	0.86274510	0.78947368	0.78125000	0.55932203
279	31	0.43794320	0.84313725	0.84210526	0.81250000	0.67796610
280	32	0.66656970	0.86274510	0.68421053	0.81250000	0.79661017
281	31	0.76303594	0.84313725	0.66666667	0.50000000	0.55932203
282	31	0.44750133	0.86274510	0.73684211	0.78125000	0.71186441
283	32	0.67779581	0.86274510	0.63157895	0.78125000	0.64406780
284	29	0.72669684	0.86274510	0.61403509	0.62500000	0.59322034
285	30	0.46521859	0.84313725	0.68421053	0.65625000	0.62711864
286	30	0.41819256	0.84313725	0.73684211	0.59375000	0.69491525
287	30	1.44189121	0.88235294	0.73684211	0.75000000	0.54237288
288	29	0.45866300	0.88235294	0.75438596	0.78125000	0.66101695
289	34	0.44841888	0.88235294	0.71929825	0.78125000	0.67796610
290	32	0.63687967	0.86274510	0.66666667	0.78125000	0.57627119
291	29	0.48290703	0.82352941	0.66666667	0.65625000	0.57627119
292	32	0.82466465	0.84313725	0.66666667	0.84375000	0.59322034
293	30	0.75958446	0.88235294	0.66666667	0.68750000	0.57627119
294	28	0.71288219	0.86274510	0.73684211	0.75000000	0.69491525
295	27	0.56647970	0.86274510	0.64912281	0.68750000	0.54237288
296	28	0.65941237	0.84313725	0.68421053	0.56250000	0.66101695
297	27	0.55675254	0.84313725	0.63157895	0.68750000	0.71186441
298	27	0.58007870	0.80392157	0.66666667	0.75000000	0.54237288
299	26	0.81526730	0.80392157	0.75438596	0.71875000	0.66101695
300	28	0.34997261	0.80392157	0.73684211	0.56250000	0.66101695
301	28	0.74306480	0.80392157	0.59649123	0.65625000	0.62711864
302	27	0.69159156	0.84313725	0.63157895	0.68750000	0.66101695
303	27	0.83118667	0.84313725	0.70175439	0.68750000	0.67796610
304	27	0.56315927	0.84313725	0.68421053	0.81250000	0.67796610
305	26	0.67490090	0.82352941	0.64912281	0.78125000	0.59322034
306	30	0.38071945	0.78431373	0.54385965	0.59375000	0.62711864
307	24	0.55894944	0.82352941	0.68421053	0.65625000	0.64406780
308	25	0.46999022	0.82352941	0.73684211	0.71875000	0.74576271
309	29	0.41567281	0.86274510	0.63157895	0.71875000	0.66101695
310	29	0.51827908	0.78431373	0.59649123	0.62500000	0.64406780
311	26	0.57592499	0.84313725	0.68421053	0.62500000	0.77966102
312	26	0.77284370	0.80392157	0.70175439	0.62500000	0.69491525
313	27	0.72223462	0.80392157	0.66666667	0.78125000	0.71186441
314	25	0.60310038	0.78431373	0.59649123	0.62500000	0.59322034
315	25	0.35274398	0.72549020	0.70175439	0.78125000	0.57627119
316	23	0.46529178	0.76470588	0.54385965	0.62500000	0.62711864
317	22	0.40487860	0.70588235	0.56140351	0.65625000	0.66101695
318	24	0.45398868	0.72549020	0.57894737	0.68750000	0.52542373
319	24	0.56580785	0.76470588	0.61403509	0.62500000	0.59322034
320	22	0.83522824	0.76470588	0.56140351	0.68750000	0.62711864
321	22	0.34704111	0.70588235	0.57894737	0.68750000	0.64406780
322	22	0.42876177	0.76470588	0.68421053	0.65625000	0.64406780
323	20	0.68184281	0.76470588	0.57894737	0.62500000	0.61016949
324	23	0.36820474	0.74509804	0.59649123	0.71875000	0.66101695
325	21	0.41623027	0.76470588	0.57894737	0.71875000	0.59322034
326	20	0.59979199	0.78431373	0.61403509	0.68750000	0.54237288
327	19	0.44511648	0.74509804	0.57894737	0.53125000	0.54237288
328	21	0.41570885	0.72549020	0.71929825	0.59375000	0.61016949
329	19	0.38565678	0.72549020	0.42105263	0.56250000	0.50847458
330	18	0.67245035	0.74509804	0.64912281	0.65625000	0.54237288
331	19	0.50955776	0.70588235	0.42105263	0.65625000	0.55932203
332	18	0.54574450	0.70588235	0.43859649	0.62500000	0.52542373
333	19	0.66405441	0.72549020	0.57894737	0.53125000	0.52542373
334	19	0.74037829	0.72549020	0.57894737	0.71875000	0.61016949
335	19	0.65343736	0.74509804	0.64912281	0.75000000	0.57627119
336	21	0.56012181	0.78431373	0.63157895	0.56250000	0.55932203
337	18	0.52757647	0.78431373	0.64912281	0.65625000	0.61016949
338	19	0.51038751	0.72549020	0.61403509	0.59375000	0.57627119
339	17	0.63660147	0.70588235	0.63157895	0.50000000	0.62711864
340	17	0.55330978	0.70588235	0.59649123	0.59375000	0.64406780
341	13	0.67056524	0.68627451	0.57894737	0.68750000	0.55932203
342	15	0.49186393	0.72549020	0.61403509	0.71875000	0.50847458
343	17	0.62112444	0.72549020	0.56140351	0.68750000	0.64406780
344	12	0.89299599	0.72549020	0.57894737	0.59375000	0.54237288
345	15	0.37404905	0.68627451	0.45614035	0.56250000	0.59322034
346	11	0.42383009	0.72549020	0.47368421	0.56250000	0.54237288
347	9	0.56275769	0.66666667	0.45614035	0.53125000	0.52542373
348	9	0.42497337	0.72549020	0.63157895	0.62500000	0.59322034
349	10	0.29767127	0.70588235	0.63157895	0.62500000	0.47457627
350	9	0.69839818	0.68627451	0.57894737	0.62500000	0.47457627
351	11	0.75898647	0.70588235	0.57894737	0.62500000	0.55932203
352	11	0.29806758	0.66666667	0.66666667	0.53125000	0.50847458
353	9	0.45993690	0.70588235	0.64912281	0.71875000	0.54237288
354	7	0.49251206	0.68627451	0.63157895	0.62500000	0.49152542
355	9	0.24903464	0.68627451	0.61403509	0.62500000	0.44067797
356	7	0.35836580	0.64705882	0.66666667	0.75000000	0.62711864
357	10	0.39629418	0.70588235	0.59649123	0.65625000	0.44067797
358	8	0.78866763	0.68627451	0.52631579	0.68750000	0.45762712
359	8	0.41236507	0.70588235	0.61403509	0.59375000	0.55932203
360	9	0.48663917	0.64705882	0.61403509	0.53125000	0.54237288
361	8	0.66962767	0.72549020	0.66666667	0.59375000	0.52542373
362	11	0.39784104	0.62745098	0.59649123	0.56250000	0.55932203
363	7	0.43817042	0.66666667	0.64912281	0.62500000	0.54237288
364	8	0.51555070	0.66666667	0.57894737	0.62500000	0.52542373
365	9	0.35158440	0.60784314	0.64912281	0.68750000	0.50847458
366	8	0.58322431	0.62745098	0.52631579	0.71875000	0.52542373
367	10	0.53185834	0.64705882	0.52631579	0.56250000	0.66101695
368	8	0.65846018	0.70588235	0.61403509	0.62500000	0.54237288
369	11	0.46293133	0.66666667	0.47368421	0.59375000	0.55932203
370	9	0.57614777	0.64705882	0.61403509	0.68750000	0.52542373
371	8	0.53131102	0.66666667	0.54385965	0.68750000	0.55932203
372	5	0.71179102	0.68627451	0.57894737	0.62500000	0.54237288
373	6	0.58951625	0.64705882	0.57894737	0.65625000	0.52542373
374	5	0.56103411	0.60784314	0.50877193	0.62500000	0.59322034
375	8	0.23575021	0.54901961	0.42105263	0.59375000	0.52542373
376	9	0.32488513	0.54901961	0.63157895	0.78125000	0.50847458
377	8	0.24045135	0.58823529	0.56140351	0.65625000	0.49152542
378	3	0.60094237	0.56862745	0.54385965	0.46875000	0.57627119
379	1	0.00000528	0.52941176	0.57894737	0.46875000	0.49152542
