# Supplementary material for: Iterative feature removal yields highly discriminative pathways
Source: BMC Genomics. 2013 Nov 25;14:832. doi: 10.1186/1471-2164-14-832 (PMC3879090; doi:10.1186/1471-2164-14-832)
Supplement: Additional file 4 — IFR_SSVM_Lung_genes. This file is the comprehensive list of genes selected at each iteration when using IFR with the SSVM on the lung cancer data. [file 1471-2164-14-832-S4.csv]

37205_at	41286_at	38482_at	34320_at	39756_g_at	32046_at	32128_at	32215_i_at	41726_at	2047_s_at	38127_at	33375_at	33500_i_at	39661_s_at	39594_f_at	40936_at	33405_at	36694_at	38396_at	672_at	36781_at	34752_at	33206_at	31623_f_at
33245_at	37141_at	1030_s_at	34183_at	36369_at	36938_at	291_s_at	33355_at	37006_at	1117_at	32551_at	32260_at	709_at	37027_at	38539_at	266_s_at	1482_g_at	38052_at	677_s_at	33654_at	38692_at	36019_at	39841_at	37680_at	36484_at	506_s_at	32239_at
37716_at	32670_at	31575_f_at	39307_s_at	33499_s_at	33833_at	40098_at	36269_at	31622_f_at	31888_s_at	39795_at	36450_at	33218_at	32154_at	36452_at	37652_at	37024_at	36146_at	41814_at	40645_at	38223_at	39631_at	33891_at	37004_at	31680_at	41589_at	38625_g_at	39755_at	41359_at	40279_at
2056_at	35630_at	41388_at	33754_at	35223_at	33198_at	715_s_at	36929_at	1114_at	38332_at	36591_at	33404_at	33246_at	1742_at	33501_r_at	37376_at	32973_s_at	35330_at	1796_s_at	35172_at	1652_at	39166_s_at	1481_at	38125_at	33328_at	38324_at	36304_at	109_at	1673_at	33421_s_at
2060_at	35276_at	634_at	36173_r_at	1370_at	31792_at	40333_at	39409_at	38869_at	35822_at	35347_at	33200_at	37117_at	35304_at	33331_at	37674_at	33464_at	37913_at	32226_at	38013_at	34375_at	33327_at	1823_g_at	36069_at	35816_at	858_at	36536_at	40782_at	36958_at
40445_at	36100_at	41535_at	34315_at	376_at	35985_at	368_at	34217_at	37061_at	37426_at	38089_at	461_at	36105_at	37578_at	41157_at	906_at	41193_at	575_s_at	33383_f_at	31684_at	609_f_at	37587_at	31672_g_at	34332_at	1810_s_at	38118_at	1218_at	1166_at	41778_at	39619_at	35776_at
41755_at	39616_at	34795_at	39063_at	37760_at	39382_at	1319_at	39750_at	39301_at	960_g_at	41035_at	37762_at	34082_at	39695_at	34077_at	34329_at	1627_at	32073_at	38315_at	39084_at	36495_at	34885_at	38368_at	213_at	39225_at	33483_at	307_at	34996_at	35716_at	36496_at
593_s_at	31581_at	37766_s_at	1953_at	38285_at	36502_at	37667_at	387_at	1767_s_at	493_at	39610_at	33904_at	40087_at	599_at	40023_at	2086_s_at	39070_at	31694_at	37630_at	1371_s_at	38074_at	32509_at	1193_at	32529_at	39424_at	40873_at	1779_s_at	35806_at	31746_at	40646_at
36206_at	40839_at	36562_at	35566_f_at	41210_at	33790_at	36508_at	40602_at	151_s_at	1882_g_at	35769_at	40396_at	41126_at	39236_s_at	39135_at	2057_g_at	881_at	41409_at	35955_at	40740_at	39448_r_at	34188_at	40284_at	1662_r_at	823_at	40657_r_at	33834_at	36101_s_at	41139_at	32893_s_at
41433_at	38028_at	33282_at	38433_at	703_at	34475_at	39993_at	40589_at	37591_at	35331_at	34105_f_at	35961_at	38738_at	35367_at	925_at	33060_g_at	33325_at	288_s_at	34311_at	1177_at	1669_at	35362_at	36483_at	34771_at	875_g_at	41657_at	40663_at	707_s_at	32827_at	33243_at	1553_r_at
32881_at	35246_at	40568_at	38506_at	39167_r_at	32313_at	37669_s_at	37013_at	34708_at	38608_at	32210_at	265_s_at	32984_s_at	35402_at	39397_at	35206_at	41246_at	40496_at	34739_at	377_g_at	40004_at	41049_at	39541_at	36317_at	37797_at	41351_at	39741_at	41504_s_at	2089_s_at	39704_s_at
33779_at	41701_at	33188_at	36073_at	36965_at	32566_at	35698_at	34236_at	40766_at	34688_at	38818_at	40478_at	1507_s_at	36010_at	37467_at	35794_at	33444_at	37317_at	36892_at	37844_at	168_at	33905_at	1325_at	1546_at	134_at	36449_s_at	1711_at	32332_at	1491_at
39248_at	1633_g_at	34876_at	33162_at	39339_at	31963_at	39787_at	201_s_at	35648_at	39123_s_at	359_at	404_at	1856_at	33175_at	36014_at	33412_at	32720_at	41138_at	32721_at	1327_s_at	32535_at	36667_at	34098_f_at	1014_at	38858_at	1426_at	988_at	40021_at	34255_at	35621_at	33418_at
32521_at	38392_at	36908_at	40690_at	37764_at	39211_at	39108_at	1585_at	39044_s_at	40673_at	39068_at	41864_at	38327_at	38119_at	41827_f_at	33919_at	36652_at	35357_at	33386_at	1385_at	32355_at	40187_at	34006_s_at	33871_s_at	2053_at	34176_at	37963_at	36081_s_at	37157_at	35763_at	33812_at
37038_at	41253_s_at	36008_at	31319_at	38508_s_at	35597_at	40522_at	34213_at	36103_at	40237_at	41424_at	34303_at	40966_at	40309_at	38761_s_at	40765_at	41660_at	37279_at	1500_at	32592_at	33448_at	34767_at	1978_at	36990_at	34440_at	1877_g_at	38430_at	35726_at	41402_at	41498_at	39293_at
991_g_at	36747_at	37947_at	32926_at	36440_at	35355_at	39640_at	38221_at	33892_at	34297_at	38495_s_at	37983_at	34699_at	41389_s_at	36707_s_at	41764_at	35926_s_at	39127_f_at	41489_at	36196_at	38018_g_at	35739_at	40527_at	39506_at	40584_at	37160_at	39950_at	36482_s_at	38570_at	31590_g_at	41310_f_at
34054_at	37749_at	36695_at	36607_at	40041_at	35947_at	39923_at	39698_at	32612_at	33274_f_at	35925_at	36354_at	37825_at	1483_at	1511_at	40390_at	41873_at	40439_at	38775_at	41177_at	330_s_at	1147_at	36044_at	37159_at	38730_at	40325_at	37708_r_at	809_at	33132_at	38487_at	41744_at
33895_at	41453_at	38261_at	36227_at	37602_at	36818_at	37353_g_at	40081_at	32116_at	37032_at	37068_at	36031_at	34800_at	38789_at	33830_at	36180_s_at	660_at	33273_f_at	236_at	39429_at	38804_at	41872_at	37189_at	39760_at	36288_at	443_at	34323_at	1710_s_at	37446_at	36865_at	38827_at
31637_s_at	32875_at	1661_i_at	38086_at	34898_at	33901_at	41565_at	1954_at	40504_at	247_s_at	36718_s_at	661_at	38545_at	39086_g_at	36808_at	631_g_at	34788_at	33158_at	40853_at	36231_at	36543_at	32084_at	41669_at	32272_at	37912_at	39081_at	35749_at	40652_at	33683_at	31892_at
36289_f_at	39905_i_at	1881_at	39060_at	41491_s_at	39504_at	33933_at	35491_at	38241_at	1548_s_at	1861_at	37176_at	346_s_at	40401_at	33684_at	1616_at	38081_at	37900_at	40225_at	39370_at	36937_s_at	35829_at	38719_at	187_at	32402_s_at	38019_at	130_s_at	1736_at	31596_f_at	34275_s_at
31980_at	33362_at	31586_f_at	34891_at	40253_at	37861_at	33113_at	32689_s_at	32756_at	37343_at	38441_s_at	38211_at	39053_at	1023_at	32316_s_at	37934_at	34874_at	160_at	31728_at	239_at	41381_at	36873_at	35699_at	32148_at	39182_at	33813_at	33966_at	36053_at	671_at	32791_at
39939_at	36533_at	35675_at	38439_at	35039_at	40752_at	231_at	859_at	1003_s_at	39974_at	37009_at	34210_at	36674_at	33975_at	41242_at	33399_at	35591_at	37651_at	37671_at	33138_at	38713_at	31671_at	905_at	243_g_at	36989_at	35786_at	41106_at	37944_at	39988_at
41439_at	41164_at	41328_s_at	1439_s_at	35178_at	1379_at	37314_at	32243_g_at	41574_at	38404_at	39667_at	31741_at	41063_g_at	39876_at	613_at	39331_at	34521_at	38850_at	38193_at	1940_at	31627_f_at	41652_at	35637_at	32063_at	39973_at	41544_at	464_s_at	35820_at	32069_at
40809_at	39496_s_at	36151_at	36917_at	1165_at	1568_s_at	36661_s_at	41027_at	34861_at	38722_at	33710_at	1495_at	32593_at	1547_at	40973_at	38974_at	40071_at	38766_at	38098_at	37377_i_at	35530_f_at	35917_at	37554_at	38783_at	38582_at	41706_at	38843_at	40818_at	35511_at	297_g_at
1944_f_at	39062_at	39363_at	36948_at	40367_at	41870_at	39593_at	36538_at	1715_at	32502_at	41418_at	34264_at	33342_at	40488_at	39811_at	908_at	31375_at	32661_s_at	37278_at	33915_at	33380_at	38771_at	1070_at	35370_at	37256_at	40240_at	32242_at	32044_at	38200_at
41839_at	39531_at	33890_at	38617_at	870_f_at	34690_at	37460_at	37902_at	657_at	36577_at	37345_at	37769_at	41038_at	33929_at	827_s_at	32575_at	34986_at	40887_g_at	921_s_at	39632_at	37707_i_at	38287_at	35803_at	39611_at	37269_at	41053_at	37993_at	32787_at	38816_at
40061_at	33942_s_at	40094_r_at	40074_at	39243_s_at	41196_at	37280_at	34193_at	31460_f_at	770_at	40218_at	31641_s_at	927_s_at	37104_at	34693_at	1572_s_at	36708_at	41194_at	35909_at	1874_at	32892_at	31315_at	36633_at	33823_at	36900_at	39042_at	32198_at	38213_at	40388_at
33172_at	40797_at	41745_at	37599_at	391_at	40399_r_at	37304_at	37779_at	38411_at	2039_s_at	1128_s_at	38017_at	41446_f_at	41556_s_at	40767_at	31922_i_at	36192_at	32837_at	40057_at	33568_at	39003_at	33894_at	32900_at	769_s_at	41419_at	857_at	32314_g_at	1334_s_at	34287_at
40665_at	36926_at	39369_at	40458_at	40771_at	39930_at	40455_at	1486_at	36239_at	242_at	37639_at	37535_at	37168_at	676_g_at	38786_at	820_at	31867_at	40217_s_at	38782_at	41648_at	34853_at	41561_s_at	34235_at	1802_s_at	32219_at	540_at	102_at	37351_at	35320_at	35577_at
32625_at	31709_at	33082_at	1288_s_at	34300_at	37611_at	41699_f_at	1340_s_at	572_at	34478_at	1969_s_at	505_at	37247_at	37539_at	33856_at	2054_g_at	34160_at	212_at	32174_at	39728_at	41176_at	39835_at	37408_at	41221_at	38120_at	700_s_at	41606_at	38465_at	355_s_at	34352_at
39037_at	39951_at	39954_r_at	36036_at	41407_at	296_at	39129_at	39383_at	32903_at	1241_at	33809_at	36766_at	32424_at	35443_at	41742_s_at	41096_at	1137_at	35755_at	37930_at	39360_at	37785_at	36230_at	31870_at	37493_at	32523_at	35081_at	35335_at	954_s_at	34289_f_at	33855_at
38338_at	37373_at	37928_at	31958_i_at	41710_at	41738_at	33783_at	38633_at	32635_at	38812_at	33079_at	1395_at	33305_at	32079_at	183_at	38725_s_at	39247_at	40274_at	39220_at	40463_at	37366_at	41136_s_at	1750_at	41423_at	34742_at	40328_at	36515_at	31317_r_at	626_s_at	39579_at
539_at	1519_at	37874_at	34782_at	39217_at	41165_g_at	40313_at	32652_g_at	728_at	40344_at	1664_at	36658_at	38340_at	39308_r_at	1565_s_at	751_at	38138_at	32090_at	41739_s_at	34900_at	36179_at	1069_at	32261_at	1826_at	41255_at	38997_at	38435_at	40516_at	1113_at	33336_at
39859_r_at	38635_at	549_at	35833_at	41758_at	37489_s_at	40965_at	39416_at	35442_at	40593_at	40398_s_at	174_s_at	37765_at	41046_s_at	40780_at	41478_at	32905_s_at	40683_at	36030_at	35365_at	39313_at	39461_s_at	33613_at	38889_at	31609_s_at	36795_at	36356_at	39962_at	40732_at	40660_at
40755_at	163_at	36204_at	39013_at	41437_at	38000_at	33042_r_at	37000_at	37242_at	32902_at	36425_at	31902_at	40464_g_at	40749_at	38798_s_at	35844_at	36940_at	37606_at	39229_at	36107_at	34684_at	40565_at	40535_i_at	36513_at	38637_at	35260_at	1712_s_at	33781_s_at
41696_at	31444_s_at	37249_at	41841_at	33936_at	35309_at	40486_g_at	1313_at	1850_at	35770_at	551_at	38481_at	34161_at	1402_at	38784_g_at	33546_at	41189_at	33014_at	840_at	33714_at	37929_at	1138_at	37740_r_at	40545_at	488_at	1388_g_at	40569_at	32205_at	38336_at	34765_at
903_at	1537_at	40059_r_at	41197_at	35441_at	32558_at	34463_at	592_at	37283_at	274_at	35380_at	31979_at	38910_at	39801_at	33463_at	182_at	33415_at	36812_at	35350_at	32531_at	39572_at	1716_at	39061_at	32483_at	33215_g_at	747_at	40793_s_at	34388_at	34433_at
35842_at	1108_s_at	35823_at	40948_at	554_at	39091_at	41645_at	630_at	39200_s_at	34216_at	36685_at	40621_at	103_at	41209_at	36953_at	41481_at	38840_s_at	39412_at	40947_at	35207_at	38597_f_at	36336_s_at	34826_at	31775_at	36778_at	39381_at	1975_s_at	181_g_at	38007_at
32193_at	1031_at	40209_at	1930_at	37971_at	34218_at	32175_at	34776_at	38612_at	33264_at	36583_at	476_s_at	1780_at	41058_g_at	32542_at	40564_at	34180_at	977_s_at	430_at	35538_at	37661_at	2027_at	36457_at	583_s_at	37067_at	166_at	408_at	33764_at	36875_at	39009_at	385_at
34187_at	41680_at	38555_at	39753_at	31726_at	40232_at	41306_at	36790_at	33169_at	38453_at	32238_at	37389_at	1443_at	34022_at	41670_at	39432_at	41137_at	35550_at	1825_at	39288_at	32919_at	434_at	32769_at	33534_at	38785_at	189_s_at	40976_at	512_at	35034_at
39100_at	32709_at	35736_at	41607_at	1805_g_at	34787_at	37040_at	31347_at	39445_at	37841_at	31819_at	35183_at	34372_at	692_s_at	31779_s_at	555_at	206_at	32643_at	33385_g_at	36728_at	39714_at	40552_s_at	946_at	1088_at	33562_g_at	432_s_at	1372_at	33920_at	36248_at	35579_at	738_at
41195_at	34075_at	33343_at	1422_g_at	647_at	37940_f_at	38695_at	38839_at	33117_r_at	41573_at	37224_at	32871_at	35980_at	531_at	33505_at	41275_at	36976_at	38553_r_at	38745_at	39396_at	36493_at	34246_at	39389_at	36680_at	33937_at	33682_at	36664_at	33782_r_at
36061_at	37998_at	36941_at	34644_at	373_at	33002_at	40472_at	35008_at	40556_at	40875_s_at	35186_at	1853_at	179_at	35234_at	1643_g_at	40558_at	36007_at	37576_at	32640_at	39642_at	32904_at	37885_at	37558_at	38394_at	1573_at	32963_s_at	35284_f_at	896_at	35805_at	34362_at
36737_at	35832_at	38488_s_at	36130_f_at	32201_at	129_g_at	41493_at	35950_at	39855_at	32622_at	34855_at	33107_at	41002_at	1892_s_at	133_at	38391_at	34775_at	39017_at	36933_at	1947_g_at	41270_at	37843_i_at	32629_f_at	740_at	40278_at	40438_at	157_at	31681_at	41436_at
39691_at	31626_i_at	34040_s_at	41045_at	36018_at	37180_at	39722_at	32223_at	40896_at	32528_at	33559_at	38526_at	36477_at	1951_at	35717_at	39078_at	40202_at	1073_at	1644_at	596_s_at	31759_at	40064_at	40075_at	41868_at	32403_at	36608_at	1083_s_at	271_s_at	32347_at	37034_at	35170_at	38842_at
33641_g_at	38658_at	33932_at	34407_at	1945_at	394_at	40679_at	41562_at	38573_at	1719_at	32430_at	969_s_at	39080_at	38837_at	37793_r_at	38094_at	37821_at	36060_at	34367_at	39014_at	32125_at	33453_at	33232_at	36072_at	36095_at	37595_at	36082_at	38727_at	35546_at
36528_at	38652_at	40686_at	41288_at	35439_at	38702_at	37418_at	36956_at	37646_at	2036_s_at	39625_at	36526_at	40886_at	34926_at	37203_at	36651_at	33337_at	33295_at	35970_g_at	37775_at	34905_at	37658_at	1410_at	31927_s_at	37306_at	41834_g_at	40827_at	39761_at	41749_at
35204_at	39515_s_at	35291_at	1994_at	1837_at	32259_at	41129_at	759_at	38990_at	41609_at	39052_at	35868_at	1582_at	34903_at	1104_s_at	39479_g_at	40406_at	1394_at	41168_at	41233_at	38813_at	33093_at	33909_at	37582_at	35457_at	33815_at	1921_at	37394_at
32025_at	1564_at	41133_at	40425_at	38255_at	305_g_at	34866_at	36535_at	38097_at	36878_f_at	32307_s_at	1478_at	34387_at	41079_at	40775_at	40092_at	32405_at	35719_at	39522_at	878_s_at	38365_at	38248_at	38507_at	39098_at	33893_r_at	36340_at	36119_at
38759_at	36799_at	39178_at	31588_at	35799_at	41191_at	32249_at	34406_at	40159_r_at	37001_at	38416_at	35338_at	32848_at	40857_f_at	38819_at	41771_g_at	32845_at	34110_g_at	34939_r_at	39556_at	38233_at	39507_at	38036_at	33414_at	36174_at	34394_at	40020_at	32596_at	38291_at	36062_at	35897_r_at
33569_at	455_at	36623_at	1506_at	39388_at	32163_f_at	31845_at	39294_at	139_at	39999_at	40119_at	40022_at	33634_at	33320_at	37564_at	32389_at	37186_s_at	32450_at	1251_g_at	40079_at	41785_at	1937_at	40454_at	33489_at	35619_at	40335_at	41185_f_at	39410_at	31742_at	34653_at	559_s_at
38106_at	39118_at	159_at	36700_at	39573_at	659_g_at	1276_g_at	33637_g_at	38410_at	41202_s_at	40089_at	40606_at	40712_at	1283_at	39253_s_at	40049_at	40514_at	39010_at	41838_at	40815_g_at	33917_at	31331_at	40798_s_at	41767_r_at	34667_at	38208_at	36175_s_at	633_s_at	38129_at	32626_at	38632_at	957_at
39139_at	41685_at	31811_r_at	34664_at	35766_at	40903_at	32737_at	33994_g_at	40866_at	39464_at	35825_s_at	41678_at	39779_at	36966_at	35374_at	40757_at	228_at	32792_at	37149_s_at	35371_at	362_at	39720_g_at	36978_at	1004_at	40490_at	37491_at	33324_s_at	1039_s_at	34778_at	37114_at
32727_at	38367_s_at	33203_s_at	36550_at	36952_at	36885_at	38253_at	1781_at	41070_r_at	32537_at	31584_at	39202_at	39356_at	1460_g_at	1171_s_at	590_at	34666_at	41871_at	37827_r_at	36451_at	34063_at	1794_at	34530_at	36136_at	38592_s_at	1150_at	519_g_at	39393_r_at	33253_at	32134_at	34411_at	34122_at	41747_s_at	31353_f_at
34691_f_at	294_s_at	34505_at	38459_g_at	1637_at	37309_at	38683_s_at	33911_at	1873_at	39852_at	41553_at	33949_at	38062_at	32715_at	31914_at	1846_at	1843_at	276_at	34293_at	34706_at	40069_at	35837_at	33354_at	36027_at	35979_at	31445_at	36598_s_at	38787_at	41727_at
1602_at	37333_at	35378_at	38259_at	33938_g_at	36861_at	41655_at	32728_at	40941_at	38918_at	31667_r_at	33602_at	37741_at	36122_at	1656_s_at	1488_at	34510_at	37308_at	39092_at	1867_at	38794_at	36709_at	33922_at	37698_at	35665_at	851_s_at	35379_at	431_at	38824_at
37898_r_at	37218_at	41417_at	36453_at	31783_at	32624_at	39088_at	37402_at	36411_s_at	41144_g_at	1020_s_at	33543_s_at	40124_at	35069_at	31675_s_at	36004_at	36537_at	36282_at	31856_at	40311_at	40238_at	35474_s_at	38188_s_at	37714_at	38284_at	36228_at	39159_at	40961_at	37375_at	741_g_at
38986_at	40475_at	36488_at	38067_at	36951_at	41840_r_at	38689_at	38663_at	32188_at	40615_at	34543_at	37017_at	40480_s_at	33744_at	39829_at	35148_at	37236_at	34068_f_at	32779_s_at	40117_at	38472_at	1432_s_at	40485_at	38678_at	31427_at	40901_at	33592_at	41074_at	38614_s_at	37689_s_at	35216_at
31321_at	31974_at	40592_at	32346_at	41846_at	35773_i_at	37422_at	40779_at	2002_s_at	1535_at	33925_at	33804_at	36258_at	36780_at	37015_at	41804_at	32932_at	40618_at	38215_at	35849_at	36205_at	39517_at	41365_at	2088_s_at	36963_at	38275_at	41465_at	38659_at	36070_at	31945_s_at
41167_at	41415_at	41231_f_at	1164_at	39403_at	38642_at	32563_at	35792_at	33316_at	32508_at	36028_at	41362_at	32814_at	32251_at	35708_at	32667_at	35761_at	36684_at	34340_at	479_at	1044_s_at	40365_at	110_at	35301_at	38428_at	38806_at	1556_at	39043_at	32883_at	581_at
41311_f_at	38640_at	32178_r_at	32527_at	32077_s_at	39798_at	41084_at	40443_at	41536_at	31732_at	34796_at	31429_at	33843_g_at	32795_at	35872_at	36159_s_at	1045_s_at	36270_at	34109_at	40962_s_at	32236_at	39023_at	36280_at	41030_at	1105_s_at	39411_at	33103_s_at	34194_at	652_g_at	37694_at
35645_at	41526_at	38720_at	842_at	37281_at	40576_f_at	32004_s_at	39054_at	1178_at	39008_at	32525_r_at	37393_at	33850_at	36540_at	40385_at	35835_at	33566_at	303_at	35176_at	32666_at	1513_at	37122_at	35727_at	39759_at	38065_at	38299_at	38558_at	31639_f_at	40819_at	1639_s_at	1728_at
38828_s_at	39266_at	40862_i_at	40859_at	32320_at	39851_at	39938_g_at	32230_at	34901_at	36773_f_at	34940_at	36706_at	641_at	41531_at	33143_s_at	40721_g_at	1009_at	1880_at	35912_at	32621_at	1980_s_at	34802_at	1909_at	1731_at	573_at	36050_at	40728_at	35340_at	668_s_at	37922_at	2018_at
1042_at	1345_s_at	36810_at	39012_g_at	35747_at	1278_at	32331_at	31956_f_at	35662_at	39354_at	205_g_at	39837_s_at	37099_at	36472_at	643_at	32166_at	36879_at	38048_at	34162_at	38878_at	36497_at	38271_at	40668_s_at	40361_at	34985_at	32388_at	39609_at	40434_at	34227_i_at
37321_at	38755_at	899_at	38422_s_at	1598_g_at	41429_at	829_s_at	33170_at	41222_at	31823_at	40103_at	34773_at	38954_at	37915_at	35526_at	37010_at	39113_at	38928_r_at	39928_at	41174_at	312_s_at	32623_at	35372_r_at	37533_r_at	40964_at	1119_at	36712_at	37089_at	35796_at	1875_f_at
37048_at	40837_at	38797_at	40505_at	32846_s_at	38763_at	673_at	34908_at	33808_at	37603_at	38306_at	39375_g_at	768_at	31600_s_at	41218_at	1558_g_at	39249_at	317_at	35384_at	41729_at	39864_at	34321_i_at	36622_at	36985_at	38489_at	36213_at	36676_at	589_at	1035_g_at	34485_r_at
35694_at	32488_at	41586_at	192_at	37521_s_at	32664_at	41807_at	40084_at	35037_at	41273_at	40750_at	41280_r_at	39652_at	34972_s_at	36522_at	41065_at	35336_at	35009_at	34060_g_at	38598_at	37509_at	34636_at	39570_at	31645_at	32686_at	33907_at	33108_i_at	843_at	39239_at	33212_at
41579_s_at	32506_at	40992_s_at	1185_at	38181_at	32192_g_at	37187_at	37643_at	41735_at	36097_at	31490_at	34032_at	39747_at	35679_s_at	41161_at	38866_at	34494_at	40636_at	780_at	35151_at	37536_at	37954_at	34439_at	38226_at	33825_at	1445_at	1699_at	128_at	37399_at	215_g_at
1817_at	39921_at	33916_at	41816_at	35977_at	411_i_at	38328_at	32119_at	33423_g_at	37727_i_at	39207_r_at	39723_at	33000_at	36862_at	38379_at	38589_i_at	39348_at	37984_s_at	36581_at	36564_at	33142_at	35831_at	752_s_at	33967_at	32011_g_at	38734_at	38446_at	34001_at	37486_f_at	32006_r_at	37120_at	35426_at
256_s_at	32382_at	33348_at	33868_at	38546_at	32306_g_at	34239_at	39824_at	1203_at	37026_at	39772_at	34846_at	32849_at	39438_at	39762_at	41737_at	40316_at	38477_at	40601_at	32445_at	32479_at	31663_at	37610_at	315_at	37037_at	33456_at	31919_at	37968_at	1912_s_at	41625_at
998_s_at	1593_at	39903_at	38832_r_at	1778_g_at	34314_at	39254_at	40397_at	40211_at	34221_at	36193_at	37823_at	38737_at	35285_at	34774_at	40695_at	37580_at	38750_at	37190_at	37485_at	1126_s_at	1447_at	33425_at	31852_at	32140_at	35117_at	41641_at	41248_at	36821_at	33359_at
1597_at	1838_g_at	1352_at	35898_at	34982_at	39224_at	31851_at	36770_at	41205_at	41790_at	37344_at	39300_at	32085_at	1642_at	32061_at	39527_at	424_s_at	34857_at	41842_at	34037_at	1032_at	34146_at	36189_at	38414_at	39778_at	32101_at	37744_r_at	1292_at	34709_r_at	34390_at
39125_at	38101_at	38911_at	40788_at	41261_at	31745_at	36319_at	41118_at	32081_at	33686_at	37911_at	41732_at	39392_at	40544_g_at	32616_at	816_g_at	38547_at	37251_s_at	32241_at	37537_at	35610_at	40106_at	31810_g_at	35228_at	1274_s_at	34753_at	31793_at	34946_at	775_at	33555_at
1087_at	37994_at	40473_at	35201_at	40785_g_at	32169_at	237_s_at	40878_f_at	41686_s_at	34630_s_at	40176_at	38194_s_at	1289_at	1588_at	40027_at	35472_at	1571_f_at	38390_at	39833_at	40567_at	31634_at	390_at	37352_at	41795_at	35236_g_at	34163_g_at	36417_s_at	35247_at	41809_at
35055_at	821_s_at	31472_s_at	36817_at	34092_at	32186_at	41688_at	38126_at	869_at	40476_s_at	39115_at	1305_s_at	40331_at	40153_at	38451_at	1450_g_at	39567_at	1229_at	41432_at	41399_at	31561_at	32590_at	37991_at	1235_at	837_s_at	1452_at	32137_at	37946_at
683_at	39626_s_at	35388_at	31889_at	37023_at	31829_r_at	36517_at	36713_at	39311_at	37853_at	41649_at	41471_at	33872_at	40825_at	38999_s_at	32277_at	32733_at	428_s_at	34823_at	1317_at	39190_s_at	32585_at	1528_at	37733_at	1706_at	39689_at	41604_at	31648_at	38358_at	223_at
34052_at	31655_at	36629_at	39775_at	498_at	31486_s_at	31997_at	38998_g_at	37129_at	36828_at	1970_s_at	36418_at	35292_at	39154_at	36857_at	1689_at	34274_at	38817_at	263_g_at	36811_at	41373_s_at	38239_at	35019_at	31498_f_at	40263_at	41770_at	32172_at	40820_at	38803_at
35738_at	36648_at	32383_at	35629_at	36293_at	33182_at	39258_at	35303_at	34336_at	34041_at	34697_at	1876_at	39149_at	32768_at	40493_at	446_at	32522_f_at	38708_at	1515_at	1801_at	33539_at	36037_g_at	41124_r_at	39358_at	38024_at	31692_at	39268_at	37356_r_at	38049_g_at	1891_at
1589_s_at	757_at	39576_at	41069_at	361_at	32296_at	37724_at	32743_at	41443_at	36149_at	41773_at	40680_at	1036_at	38665_at	31903_at	2024_s_at	38883_at	1561_at	32805_at	32577_s_at	34177_at	41111_at	41431_at	1725_s_at	34279_at	1680_at	36005_at	36918_at	35609_at	32786_at
37454_at	745_at	38951_at	340_at	40234_at	2087_s_at	34849_at	39949_at	35364_at	37011_at	38084_at	35013_at	38210_at	38982_at	31463_s_at	35508_at	34836_at	38029_at	37696_at	35685_at	41728_at	41665_at	39162_at	37824_at	118_at	36364_at	37025_at	32735_at	35221_at
32276_at	33011_at	35444_at	38853_at	37598_at	34196_at	39712_at	37579_at	39537_at	39693_at	38381_at	34409_at	32847_at	948_s_at	39505_at	31350_at	35622_at	40811_at	31805_at	32362_r_at	1209_at	36594_s_at	32235_at	1828_s_at	32015_at	39569_at	349_g_at	35804_at	36578_at
35356_at	32504_at	548_s_at	40713_at	36646_at	37995_s_at	31638_at	39197_s_at	37571_at	38705_at	38156_at	33167_r_at	1471_at	36046_at	33339_g_at	39437_at	33178_at	37019_at	36066_at	39733_at	33993_at	38492_at	1863_s_at	33003_at	39160_at	31921_at	40841_at	1540_f_at	1059_at
39314_at	39046_at	36731_g_at	37312_at	31952_at	37272_at	34091_s_at	31957_r_at	38847_at	38551_at	39031_at	33948_at	38461_at	39347_at	37318_at	35359_at	915_at	36859_at	33247_at	39011_at	1373_at	37746_r_at	32821_at	32545_r_at	39400_at	39121_at	40898_at	38212_at	41450_at	1839_at	34198_at
34845_at	1341_at	38877_s_at	36761_at	41182_at	37211_at	34593_g_at	32452_at	38841_at	31928_at	520_at	39157_at	37842_at	31830_s_at	36013_at	40394_at	32199_at	33124_at	32855_at	37970_at	232_at	1277_at	39175_at	36545_s_at	36693_at	36033_at	33674_at	38262_at	39804_at	34701_at
41656_at	34592_at	40730_at	32647_at	33190_g_at	32176_at	41122_at	41237_at	39305_at	40317_at	36946_at	1549_s_at	36660_at	38276_at	36383_at	38297_at	37177_at	35789_at	38058_at	39783_at	41005_at	40929_at	34695_at	35194_at	37386_i_at	36362_at	34319_at	33854_at	31482_at	32627_at
801_at	350_at	31598_s_at	39136_at	38405_at	32000_g_at	31695_g_at	38983_at	34995_at	41159_at	38415_at	32052_at	38060_at	38151_at	726_f_at	35774_r_at	39134_at	1868_g_at	33879_at	35312_at	38254_at	33965_at	31688_at	41057_at	40379_at	31859_at	410_s_at	37381_g_at	38331_at	37365_at
33298_at	34245_at	41147_at	37650_at	35434_at	40227_at	38600_r_at	34086_at	41743_i_at	35198_at	656_at	35725_at	137_at	1353_g_at	39822_s_at	40919_at	38458_at	40026_g_at	39058_at	36171_at	41863_at	34042_at	41080_at	651_at	39276_g_at	35517_at	810_at	32038_s_at	41042_r_at	38821_at	38191_at
37969_at	33290_at	131_at	40524_at	31803_at	1690_at	39710_at	40018_at	33340_at	435_g_at	35299_at	1744_at	319_g_at	41018_at	35239_at	35126_at	37867_at	31658_at	36905_at	35916_s_at	39730_at	32801_at	33043_at	32983_at	38204_at	39338_at	38937_at	35105_at	37799_at	31879_at	32517_at
39878_at	504_at	35408_i_at	40146_at	33062_at	34400_at	41664_at	37959_at	33572_at	38434_at	32058_at	35856_r_at	1840_g_at	33454_at	35611_at	1677_at	36557_at	32434_at	37311_at	31816_at	32836_at	369_s_at	40437_at	2061_at	37310_at	35230_at	33031_at	32570_at	39451_i_at	40609_at	1795_g_at
1194_g_at	41323_at	1972_s_at	1146_at	41776_at	40447_at	38716_at	40189_at	33903_at	36085_at	33356_at	41837_at	37145_at	36891_at	1713_s_at	33184_at	36641_at	41828_at	41611_at	41353_at	33173_g_at	40060_r_at	39372_at	31798_at	33558_at	268_at	34552_at	39814_s_at	38739_at	37921_at	32675_at
36531_r_at	40015_at	1901_s_at	36954_at	34760_at	38350_f_at	32375_at	40536_f_at	36653_g_at	33130_at	38469_at	31862_at	31410_at	38320_s_at	33091_at	35827_at	35968_s_at	892_at	34202_at	37054_at	34005_at	40206_at	34223_at	32184_at	1782_s_at	35732_at	40126_at	33025_at	34446_at
37322_s_at	35036_at	106_at	37686_s_at	41772_at	771_s_at	832_at	31549_at	1938_at	32782_r_at	41822_at	40863_r_at	31985_at	1544_at	37720_at	33881_at	34228_r_at	1916_s_at	34258_at	39660_at	438_at	416_s_at	1095_s_at	32068_at	257_at	37360_at	35177_at	32530_at	32032_at
34126_at	34734_at	1326_at	36169_at	39875_at	40613_at	34943_at	1797_at	40421_at	37199_at	1145_g_at	38674_at	37051_at	38584_at	36785_at	37074_at	37926_at	32754_at	40281_at	33867_s_at	32150_at	41516_at	33720_at	41619_at	38420_at	34810_at	40794_at	38010_at	38335_at	1929_at
36350_at	33708_at	41024_f_at	37805_at	38825_at	1533_at	37033_s_at	41160_at	1992_at	36315_i_at	34651_at	31854_at	37254_at	39748_at	34632_r_at	1343_s_at	32654_g_at	37233_at	1984_s_at	31564_at	1180_g_at	32482_at	39551_at	1116_at	33705_at	817_at	38691_s_at	40171_at	32613_at
41348_at	40888_f_at	33150_at	35227_at	41149_at	33048_at	32190_at	32444_at	41505_r_at	32952_at	34702_f_at	35232_f_at	41850_s_at	41076_at	33347_at	34718_at	38308_g_at	31566_at	32464_at	31773_at	35800_at	36299_at	40561_at	31858_at	36678_at	40016_g_at	39948_at	32078_at	37505_at
39793_at	37961_at	31883_at	31804_f_at	40874_at	35759_at	35087_at	36628_at	36345_g_at	39357_at	36815_at	31908_at	31513_at	33956_at	34730_g_at	1575_at	37276_at	1869_at	36792_at	35964_at	33231_at	35226_at	32554_s_at	36961_at	32766_at	36226_r_at	711_at	1369_s_at	939_at
41287_s_at	39170_at	35079_at	37561_at	33070_at	38700_at	36911_at	454_at	38260_at	35287_at	1449_at	36058_at	887_at	35298_at	32299_at	31440_at	41264_at	33985_s_at	38578_at	41765_at	36529_at	37512_at	35707_at	35814_at	40011_s_at	38438_at	1281_f_at	33338_at	33647_s_at	35116_at
34328_s_at	40810_at	31592_at	34539_at	37794_at	334_s_at	32217_at	37284_at	2044_s_at	120_at	38606_at	41583_at	37463_r_at	35066_g_at	41392_at	1008_f_at	40634_at	41294_at	210_at	32466_at	36235_at	211_at	32107_at	33724_at	32108_at	37148_at	37927_at	39840_at	32628_at	33388_at
35807_at	33624_at	1453_at	32550_r_at	39966_at	39040_at	491_at	41119_f_at	38047_at	1414_at	34265_at	36609_at	35748_at	33807_at	39983_at	31965_at	39874_at	36076_g_at	1380_at	571_at	35184_at	32608_at	32378_at	39141_at	1324_at	39675_at	39386_at	33034_at	32651_at
1890_at	33583_r_at	38970_s_at	198_g_at	39473_r_at	34499_at	33730_at	34093_at	1019_g_at	448_s_at	36784_at	34577_at	39794_at	38014_at	1559_at	1454_at	39143_at	37728_r_at	34270_at	38313_at	36586_at	33186_i_at	34631_at	41064_at	39547_at	35590_s_at	38491_at	39646_at	41647_at	38171_at
38189_s_at	41704_at	176_at	36093_at	36910_at	37964_at	41140_at	41367_at	36125_s_at	32889_at	33054_at	41451_s_at	32062_at	40693_at	41624_r_at	40173_at	32842_at	36184_at	38756_at	1818_at	37473_at	34277_at	35625_at	407_at	40497_at	37563_at	32317_s_at	40322_at	37811_at	39325_at
35788_at	38962_at	39064_at	38479_at	41234_at	40703_at	35101_at	40890_at	37302_at	33931_at	40380_at	37831_at	34661_at	577_at	33323_r_at	34915_at	35279_at	1368_at	33392_at	39803_s_at	41215_s_at	1587_at	36896_s_at	32391_g_at	35173_at	1536_at	39051_at	40980_at	31710_at	40104_at
38762_at	34302_at	38518_at	35669_at	1630_s_at	36872_at	33009_at	37691_at	33279_s_at	199_s_at	35480_at	39799_at	35251_at	38116_at	31899_at	35615_at	34094_i_at	34746_at	40136_at	36632_at	32653_at	36576_at	33230_at	37951_at	40259_at	34694_at	33596_at	37935_at	39842_at	37836_at
37028_at	33769_at	33639_g_at	35318_at	34417_at	35136_at	32610_at	36188_at	37416_at	534_s_at	518_at	38257_at	584_s_at	31904_at	39440_f_at	32607_at	39077_at	34987_s_at	31548_at	37695_at	32265_at	34726_at	37755_at	1309_at	819_at	39500_s_at	333_s_at	37423_at	35175_f_at	35638_at
1363_at	32738_at	33134_at	40122_at	32823_at	31615_i_at	33396_at	545_g_at	41216_r_at	33632_g_at	33465_at	35448_at	31824_at	38055_at	38501_s_at	37098_at	35137_at	39443_s_at	38004_at	39119_s_at	797_at	686_s_at	995_g_at	31320_at	36980_at	34611_at	32913_i_at	39196_i_at	37301_at	41372_at
37960_at	33695_at	32122_at	35028_at	35160_at	32057_at	32268_at	34396_at	36220_at	33221_at	41257_at	37200_at	36006_at	1723_g_at	36091_at	40286_r_at	552_at	41558_s_at	34348_at	278_at	40296_at	37357_at	522_s_at	1792_g_at	31437_r_at	909_g_at	37316_r_at	33877_s_at	36267_at	37411_at
40196_at	39309_at	38984_at	39274_at	36337_at	33913_at	2075_s_at	38090_at	1433_g_at	31947_r_at	1459_at	39482_at	41300_s_at	33278_at	405_at	34918_at	33614_at	31649_at	32177_s_at	31740_s_at	40239_g_at	38823_s_at	37401_g_at	34083_at	34967_at	37397_at	41801_at	37208_at	38389_at	31850_at
33727_r_at	39140_at	35102_at	34981_at	35166_at	41691_at	34273_at	37257_at	501_g_at	31964_at	40963_at	41618_at	37410_at	40338_at	1266_s_at	31543_at	35321_at	37461_at	33789_at	36057_at	39771_at	36782_s_at	32049_f_at	39553_at	38904_at	40387_at	34316_at	32864_at
36367_at	34350_at	33398_at	714_at	36520_at	393_s_at	40248_at	37818_at	35254_at	1487_at	34937_at	40681_at	32540_at	36462_at	37191_at	1347_at	37997_r_at	34772_at	37625_at	36798_g_at	40770_f_at	1118_at	31860_at	38054_at	831_at	34683_at	36802_at	40276_at	34399_at	41036_at
35339_at	33853_s_at	38654_at	39784_at	32124_at	37907_at	38916_at	41546_at	31731_at	35476_at	38256_s_at	40783_s_at	37482_at	32360_s_at	37786_at	1550_at	34476_r_at	39379_at	38176_at	32157_at	402_s_at	41385_at	425_at	640_at	33845_at	37803_at	32216_r_at	34251_at	41800_s_at
1092_at	33457_at	38296_at	1915_s_at	38292_at	32826_at	35593_at	39715_at	39032_at	107_at	32145_at	37329_at	37021_at	34798_at	39621_at	38437_at	38542_at	32659_at	31560_at	36300_at	32206_at	32263_at	560_s_at	37128_at	40289_at	1358_s_at	34561_at	33085_at
31426_at	36387_at	41088_at	41808_at	34421_g_at	41116_at	39617_at	35278_at	35545_at	38429_at	41109_at	39888_at	40017_at	32562_at	486_at	40834_at	36834_at	37323_r_at	33873_at	34803_at	39234_at	40067_at	41578_at	38424_at	36141_at	35935_at	31555_at	35790_at	37362_at
39138_g_at	37573_at	33127_at	35919_at	41186_at	40822_at	33748_at	39035_at	40419_at	31477_at	32047_at	1441_s_at	39766_r_at	32232_at	40879_at	38384_at	40364_at	38959_s_at	41309_g_at	1175_s_at	35479_at	38149_at	105_at	856_at	1346_at	40484_g_at	37334_at	41662_at	41791_at	38053_s_at
33424_at	33431_at	38505_at	33631_at	37014_at	38880_at	32559_s_at	41284_at	41112_at	38307_at	39904_at	1366_i_at	1788_s_at	39377_at	1247_g_at	635_s_at	39767_at	32336_at	35124_at	35724_at	38543_at	39645_r_at	37792_s_at	36992_at	40107_at	38664_at	34095_f_at	719_g_at	33051_at	36647_at
41026_f_at	34951_at	33484_at	37369_s_at	31532_at	36677_at	34016_s_at	617_at	33776_at	34359_at	375_at	33681_at	37752_at	34548_at	36127_g_at	39533_at	41510_s_at	40451_at	40300_g_at	37330_at	37873_g_at	39512_s_at	38576_at	34936_at	406_at	41320_s_at	38550_at	37648_at	32161_at
32810_at	36201_at	39130_at	36281_at	35270_at	34383_at	39282_at	794_at	1584_at	35960_at	37071_at	32793_at	35458_r_at	40151_s_at	39168_at	39514_s_at	31411_at	37206_at	34241_at	39306_at	35252_at	33837_at	32824_at	36935_at	37430_at	37781_at	36897_at	32285_g_at
36437_s_at	39985_r_at	1282_s_at	37830_at	34953_i_at	33512_at	36640_at	914_g_at	33109_f_at	40088_at	34477_at	1625_at	34048_at	31431_at	41569_at	38312_at	35627_at	40932_at	347_s_at	32696_at	37082_at	33284_at	32646_at	41540_at	36324_at	37693_at	37508_f_at	31310_at	41620_at	37619_at
35561_at	32245_at	35886_at	40436_g_at	40247_at	39959_at	37327_at	1696_at	35813_at	34883_at	36506_at	39340_at	37121_at	37101_at	39666_at	37003_at	35894_at	36749_at	40066_at	999_at	40013_at	39812_at	33963_at	34557_at	34378_at	41473_at	36155_at	37897_s_at	40193_at	40884_g_at
33924_at	39866_at	41612_at	39754_at	39398_s_at	32988_at	41142_at	38230_at	31519_f_at	1658_g_at	31909_at	1466_s_at	36401_at	1924_at	37069_at	34534_at	1785_at	2010_at	37379_at	39264_at	36671_at	33858_at	37479_at	37676_at	37476_at	34992_g_at	39267_at	36486_at	41447_at
1472_g_at	36355_at	35351_at	40125_at	463_g_at	41748_at	40814_at	37976_at	2045_s_at	40909_at	509_at	36458_at	35838_at	39737_at	40638_at	36416_g_at	41789_r_at	38673_s_at	38070_at	40855_at	874_at	39699_at	40570_at	36561_at	36414_s_at	1934_s_at	40141_at	31853_at	40491_at	32363_at
40201_at	39731_at	31540_at	36675_r_at	34462_at	610_at	31536_at	40292_at	36098_at	37977_at	36210_g_at	33692_at	39071_at	31754_at	37494_at	40347_at	38604_at	38170_at	32126_at	33168_at	37981_at	649_s_at	36919_r_at	35139_at	39278_at	41001_at	41587_g_at	38538_at	32894_at	38634_at	35956_s_at
31446_s_at	38008_at	38913_at	40864_at	37012_at	36215_at	39735_at	36124_at	1318_at	34819_at	40803_at	39453_at	34703_f_at	38163_at	894_g_at	35701_at	41760_at	259_s_at	31896_at	33876_at	40658_r_at	37429_g_at	884_at	1578_g_at	33979_at	34298_at	1950_s_at	716_at	38736_at	40854_at	33083_at	33161_at
33898_at	39089_at	38694_at	34127_at	33451_s_at	37188_at	40414_at	944_s_at	37378_r_at	33885_at	882_at	33820_g_at	36494_at	543_g_at	31458_at	40304_at	36691_at	508_at	691_g_at	37123_at	34645_at	34913_at	35025_at	41338_at	33645_at	37556_at	32788_at	38876_at	31340_at
38924_s_at	37883_i_at	37808_at	1693_s_at	845_at	38207_at	32159_at	36805_s_at	33824_at	968_i_at	33561_at	34761_r_at	36234_at	37839_at	930_at	37729_at	1522_at	31752_at	40112_at	33268_at	34864_at	262_at	1753_s_at	1265_g_at	37350_at	31796_at	36955_at	31454_f_at	33123_at	33595_r_at	1153_f_at	34625_at
34619_at	365_at	40165_at	36198_at	38939_r_at	37440_at	34090_at	36823_at	34916_s_at	33866_at	41639_at	40198_at	41485_at	1322_at	31418_at	34304_s_at	32695_at	35253_at	37905_r_at	38440_s_at	33413_at	37475_at	38687_at	31520_at	37135_f_at	40407_at	32712_at	36524_at	38944_at	248_at
41483_s_at	1663_at	34051_at	35751_at	35403_at	31886_at	38470_i_at	32318_s_at	34978_g_at	38343_at	32278_at	31491_s_at	36221_at	33869_at	33622_at	38802_at	37447_at	40607_at	40149_at	33287_at	41398_at	35205_at	38992_at	39265_at	41061_at	37500_at	31716_at	33371_s_at	31379_at	40914_s_at	35214_at
41010_at	41032_at	37018_at	40034_r_at	40647_at	41123_s_at	41267_at	352_at	31857_r_at	32820_at	31351_at	31791_at	33408_at	1314_at	34271_at	40418_at	35845_at	33784_at	35839_at	41408_at	38566_at	33432_at	37156_at	31842_at	36585_at	33997_at	41354_at	38661_at	33626_at	38063_at
35302_at	40557_at	36264_at	949_s_at	36686_at	38300_at	36894_at	31571_at	41200_at	658_at	37909_at	40533_at	32485_at	35797_at	38610_s_at	36260_at	33317_at	31508_at	1448_at	343_s_at	36358_at	40670_at	40349_at	37638_at	36211_at	33302_at	32026_s_at	2037_s_at	36982_at	41378_at	33238_at
35939_s_at	528_at	40581_at	1034_at	38651_at	1591_s_at	462_at	811_at	41775_at	31468_f_at	34219_at	40706_at	33899_at	41236_at	39298_at	35744_at	34527_r_at	41730_at	38857_r_at	40459_at	40302_at	1973_s_at	38206_at	40508_at	40035_at	31949_at	31788_at	38628_at	39152_f_at
40517_at	33281_at	36639_at	37777_at	38037_at	32571_at	31613_at	35032_at	33251_at	41132_r_at	880_at	1523_g_at	39776_at	40813_at	1659_s_at	34732_at	37834_at	40876_at	353_at	31834_r_at	34373_at	32578_at	1467_at	31987_at	38107_at	1187_at	1097_s_at	34736_at	38077_at	978_at
40029_at	31847_at	33064_at	1308_g_at	37049_g_at	35348_at	34822_at	37449_i_at	39109_at	35297_at	33084_at	1761_at	2014_s_at	959_at	33151_s_at	40494_at	37754_at	31404_at	36822_at	34430_at	2052_g_at	33367_s_at	37002_at	38030_at	37361_at	35238_at	765_s_at	31381_at	34262_at	36881_at
32196_at	38490_r_at	34226_at	33517_f_at	33733_at	36565_at	32739_at	33831_at	35182_f_at	40456_at	38371_at	40604_at	34488_i_at	35957_at	33900_at	36835_at	37918_at	31918_at	1946_at	35871_s_at	32650_at	33659_at	35569_at	34856_at	33314_at	31831_at	138_at	360_at	1858_at
31975_at	31393_r_at	33289_f_at	36950_at	34231_at	1230_g_at	36630_at	1315_at	853_at	40844_at	31595_at	40772_at	1740_g_at	41188_at	32565_at	36094_at	36467_g_at	35951_at	37657_at	37116_at	39749_at	31428_at	538_at	36002_at	35222_at	32595_at	33058_at	37319_at	31610_at	36541_at
38799_at	41646_at	403_s_at	450_g_at	344_s_at	39694_at	38399_at	37721_at	35643_at	40958_at	31943_g_at	1907_at	2029_at	40792_s_at	1227_g_at	1228_s_at	1991_s_at	37953_s_at	39992_at	40110_at	34997_r_at	34762_at	39106_at	38826_at	39036_g_at	39006_r_at	37990_at	33052_at	35859_f_at
36710_at	35289_at	1072_g_at	41692_at	41098_at	39634_at	31574_i_at	35067_at	34549_g_at	36510_at	40195_at	34291_at	36797_at	41756_at	40829_at	37615_at	31687_f_at	36460_at	167_at	35422_at	1061_at	40555_at	37484_at	38109_at	1545_g_at	32499_at	33785_at	31475_at	35992_at	39839_at	36059_at
37516_at	33211_at	34281_at	34501_at	289_at	34837_at	35981_at	38051_at	41592_at	38499_s_at	40006_at	1192_at	32436_at	37428_at	41541_at	40707_at	34613_at	449_at	40448_at	41416_at	936_s_at	38867_g_at	35812_at	39399_at	36247_f_at	37631_at	39940_at	36932_at	39126_at	40014_at
37655_at	39519_at	41172_at	748_s_at	40614_at	36485_at	38035_at	38362_at	41503_at	37890_at	35360_at	38355_at	38079_at	36096_at	36995_at	32802_at	41135_at	39188_at	40960_at	31318_at	34081_at	41349_at	1456_s_at	40420_at	37772_at	35937_at	36432_at	40521_at	37597_s_at	38326_at	35676_at	36546_r_at
37383_f_at	32214_at	32083_at	31846_at	35697_at	37111_g_at	36439_at	1887_g_at	40050_at	38152_at	38733_at	34507_s_at	35470_at	36209_at	41590_at	31855_at	34884_at	382_at	2058_s_at	31869_at	38448_at	38132_at	33523_at	1919_at	31569_at	996_at	37109_at	38160_at	32029_at	32586_at
1894_f_at	32547_at	1816_at	32255_i_at	574_s_at	41037_at	35202_at	33797_at	33272_at	41127_at	38072_at	35394_at	865_at	34175_r_at	37450_r_at	37225_at	40781_at	863_g_at	36803_at	41000_at	40424_at	32138_at	33329_at	39195_s_at	41316_s_at	34657_at	37892_at	35192_at	39558_s_at	36556_at
1055_g_at	35334_at	35308_at	37390_at	34055_at	40012_at	34642_at	1526_i_at	36084_at	31544_at	40953_at	32841_at	40949_at	39872_at	35146_at	32035_at	37268_at	35492_at	1675_at	38548_at	41329_at	33081_at	35181_at	41146_at	38892_at	32916_at	38031_at	31447_at	40986_s_at	569_g_at	33262_at
34066_at	36867_at	36422_s_at	38135_at	35295_g_at	39262_at	34261_at	41715_at	525_g_at	38443_at	34806_at	973_at	34612_at	31873_at	34186_at	41780_at	36901_at	33163_r_at	32776_at	40444_s_at	40306_at	35264_at	33859_at	35065_at	32408_s_at	41104_at	35946_at	35942_at	40040_at
38329_at	40220_at	38175_at	601_s_at	32467_at	38393_at	1983_at	36436_at	31951_s_at	261_s_at	31388_at	34035_at	35913_at	36568_at	34191_at	33553_r_at	31459_i_at	40900_at	38790_at	33699_at	34589_f_at	40033_at	37252_at	33037_at	37722_s_at	31533_s_at	38549_at	35272_at	1328_at
41332_at	40251_at	36625_at	1017_at	36163_at	32453_at	40926_at	31557_at	40677_at	31434_at	1615_at	33618_at	40784_at	35626_at	40575_at	33306_at	38319_at	40070_at	39025_at	40150_at	41635_at	32267_at	37202_at	561_at	39155_at	31397_at	35695_at	35375_at	33121_g_at
32368_at	1101_at	37222_at	35745_f_at	36068_at	40352_at	38935_at	140_s_at	33811_at	31624_at	31682_s_at	41449_at	34847_s_at	36582_g_at	33437_at	420_at	33680_f_at	33828_at	36681_at	41815_at	31703_at	41833_at	36244_at	35880_at	31470_at	1052_s_at	32200_at	39150_at	34615_at	624_at
38272_at	40233_at	1854_at	39460_g_at	37562_at	32818_at	31955_at	36736_f_at	33220_at	1424_s_at	37042_at	976_s_at	37914_at	33055_at	325_s_at	1674_at	35155_at	41628_at	1660_at	31844_at	31832_at	36426_g_at	38971_r_at	38699_at	32459_at	1408_at	33322_i_at	34733_at	32816_at	34586_s_at
33884_s_at	38670_at	32897_at	41394_at	40861_at	34454_r_at	34747_at	31385_at	41642_at	41689_at	38917_at	39263_at	38856_at	36446_s_at	36110_at	33474_at	32751_at	35663_at	35778_at	35696_s_at	40377_at	38124_at	32253_at	1646_at	39708_at	36398_at	111_at	40109_at	33889_s_at	34945_at
37730_at	33191_at	33540_at	224_at	1603_g_at	40910_at	798_at	31882_at	36567_at	32549_at	1897_at	35613_at	32723_at	39979_at	38279_at	32600_at	40562_at	32951_g_at	36386_at	40384_at	36323_at	32432_f_at	36849_at	36134_at	35775_at	1516_g_at	32970_f_at	39422_at	40409_at	40580_r_at
324_f_at	1362_s_at	41291_at	755_at	41695_at	37806_at	33528_at	1202_g_at	33600_at	1888_s_at	35343_at	36555_at	41707_at	31800_at	1772_s_at	1204_at	693_g_at	1501_at	41667_s_at	36789_f_at	1636_g_at	1813_at	32433_at	33766_at	39436_at	36190_at	36979_at	38039_at	1771_s_at
34640_at	33012_at	34038_at	33136_at	35305_at	1765_at	32524_s_at	41382_at	32191_at	39218_at	33582_s_at	31432_g_at	34906_g_at	1085_s_at	34112_r_at	31833_at	31697_s_at	40268_at	34662_at	40452_at	36942_at	40282_s_at	34529_at	34064_s_at	40631_at	40431_at	1163_at	36256_at	39019_at
36025_at	31341_at	38043_at	38587_at	37757_at	33619_at	963_at	31514_at	742_at	41718_g_at	40102_at	1845_at	37502_at	37474_at	689_at	33787_at	34522_at	35213_at	34659_at	33377_at	1270_at	38471_r_at	40671_g_at	36959_at	36246_at	41239_r_at	32460_at	41601_at	902_at
34894_r_at	34933_at	1028_at	33953_at	37219_at	34269_at	39120_at	41406_at	40511_at	37688_f_at	32601_s_at	32074_at	33506_at	39303_at	1348_s_at	38504_at	41703_r_at	490_g_at	32937_at	34418_at	41435_at	34758_at	38831_f_at	40423_at	41187_at	35587_at	41585_at	40093_at	34604_at	34637_f_at	39709_at
1156_at	1351_at	37183_at	37347_at	1811_at	39122_at	31325_at	942_at	33097_at	34147_g_at	39530_at	38684_at	35780_at	36923_at	38675_at	41508_at	1964_g_at	32736_at	32149_at	40520_g_at	32911_s_at	1269_at	37534_at	32718_at	33419_at	39161_at	37788_at	33402_at	35095_r_at
41340_at	41113_at	39466_s_at	41145_at	37802_r_at	34059_at	33591_at	33442_at	39595_at	40899_at	36898_r_at	33263_at	40137_at	40655_at	36631_at	41786_at	37965_at	38136_at	781_at	32486_at	37078_at	967_g_at	34759_at	31525_s_at	34678_at	37084_at	33719_at	32582_at	35322_at	37552_at
694_at	33761_s_at	1722_at	1390_s_at	33249_at	38860_at	41207_at	785_at	39726_at	40560_at	1976_s_at	33777_at	945_at	687_at	35093_at	39745_at	36723_at	37768_at	33918_s_at	39591_s_at	40363_r_at	36132_at	36039_s_at	812_at	690_s_at	33118_at	41711_at	36570_at	36554_at	40315_at
40354_at	1773_at	31534_at	38945_at	33387_at	34573_at	34957_at	40154_at	33819_at	33086_at	37880_at	35881_at	38334_g_at	33536_at	40619_at	34276_at	33379_at	32060_at	35650_at	41184_s_at	36042_at	37575_at	39110_at	39825_at	36993_at	33792_at	31877_at	36135_at	36574_at	32181_at	34663_at
40933_f_at	34508_r_at	39342_at	38753_at	41219_at	39773_at	40667_at	33116_f_at	32002_at	35107_at	33372_at	34256_at	31729_at	36547_r_at	39552_at	32655_s_at	38973_at	1181_at	36523_at	33092_at	41411_at	35958_at	39984_g_at	32380_at	36277_at	35765_at	37717_at	40351_at	32319_at	37400_at
38849_at	35235_at	328_at	38852_at	36719_r_at	37592_at	38442_at	33952_at	31654_at	38425_at	32544_s_at	34405_at	40091_at	40541_at	41554_at	38621_at	31827_s_at	37325_at	34229_s_at	33213_g_at	40824_at	32808_at	38740_at	34919_at	35062_at	39327_at	32120_at	38114_at	35389_s_at
38339_at	40174_at	36507_at	32111_at	1870_at	40954_at	37470_at	31367_at	37700_at	779_at	38728_at	39250_at	40348_s_at	40105_at	31768_at	33972_r_at	33241_at	36696_at	41663_at	39470_at	36772_at	37248_at	40446_at	37112_at	34858_at	34970_r_at	38398_at	732_f_at	947_at
33149_at	727_at	1586_at	485_at	1143_s_at	40100_at	41702_r_at	33697_at	849_g_at	41301_at	1243_at	35672_at	33533_at	37367_at	423_at	40341_at	34120_r_at	39480_s_at	40221_at	33496_at	36741_at	38751_i_at	40479_at	33015_at	32708_g_at	32211_at	41386_i_at	34419_at	37524_at	37904_s_at
614_at	34089_at	39789_at	529_at	1563_s_at	32965_f_at	35130_at	36375_at	459_s_at	39566_at	34322_r_at	39337_at	40666_at	1885_at	36410_f_at	2071_s_at	1622_at	40904_at	41380_at	34206_at	31696_at	34563_at	37745_s_at	36679_at	35452_at	35503_at	37931_at	1111_at	38464_at	38412_at
33653_at	364_s_at	41324_g_at	36579_at	34034_at	34578_at	1695_at	39706_at	32796_f_at	31817_at	38150_at	36752_at	40688_at	36243_at	35618_at	39373_at	37761_at	38108_at	33759_at	31422_at	1632_at	34087_at	1176_at	38795_s_at	35730_at	41039_at	33969_at	34130_at	39212_at
452_at	218_at	40215_at	34443_at	36067_at	35752_s_at	654_at	482_at	36683_at	2008_s_at	36588_at	37945_at	41746_at	36111_s_at	1479_g_at	36654_s_at	41445_at	241_g_at	453_at	37468_at	40623_at	32959_at	35869_at	39816_g_at	32940_at	40672_at	32564_at	2082_s_at	34244_r_at	31572_at
31423_at	1910_s_at	40097_at	40642_at	32879_at	37988_at	34912_at	36372_at	35743_at	37137_at	38040_at	34779_at	2020_at	38732_at	41475_at	40831_at	33818_at	39446_s_at	32662_at	267_at	41228_r_at	33177_at	1342_g_at	39947_at	34948_at	1046_at	39114_at	37641_at	40937_at	37517_at
35023_at	32895_f_at	39233_at	1132_s_at	32752_at	33982_f_at	1102_s_at	34952_at	35616_at	33589_at	41666_at	37665_at	35975_at	1774_at	731_f_at	32831_at	1883_s_at	36624_at	35518_at	33863_at	33906_at	1141_at	37414_at	39066_at	33678_i_at	35293_at	2065_s_at	35507_at	39425_at	37645_at
39539_at	38922_at	37800_r_at	35640_at	36634_at	36041_at	35167_at	32053_at	37031_at	32778_at	2017_s_at	33630_s_at	342_at	38746_at	37046_at	32370_at	41514_s_at	33547_i_at	31462_f_at	36949_at	39986_at	40848_g_at	608_at	35714_at	33078_at	1323_at	31828_r_at	1469_at	31893_at
32850_at	1470_at	37182_at	40025_at	33663_at	39686_g_at	35354_at	1442_at	39916_r_at	33400_r_at	36807_at	1091_at	31631_f_at	36214_at	36020_at	34842_at	280_g_at	32673_at	32604_s_at	36077_at	40207_g_at	34330_at	40246_at	1893_s_at	33752_at	35641_g_at	35090_g_at	37240_at	39362_r_at	35119_at
38514_at	41467_at	39128_r_at	35310_at	1583_at	37100_at	867_s_at	1672_f_at	37220_at	1512_at	35809_g_at	39420_at	36597_at	33753_at	41826_at	38989_at	31448_s_at	39366_at	418_at	628_at	31727_at	37358_at	34899_at	40303_at	39329_at	33445_at	1789_at	1720_at	32146_s_at	697_f_at	40470_at
37705_at	37259_at	718_at	144_at	40674_s_at	862_at	36099_at	36614_at	1261_i_at	40185_at	39076_s_at	36464_at	34947_at	35478_at	36120_at	39792_at	39030_at	37972_at	31512_at	34280_at	38203_at	444_g_at	1857_at	38432_at	40546_s_at	34731_at	39582_at	1248_at	41115_s_at	40653_at	39543_at
32171_at	36274_at	31777_at	36746_s_at	35103_i_at	37496_at	822_s_at	302_at	35704_at	40506_s_at	38810_at	35241_at	38088_r_at	670_s_at	912_s_at	40836_s_at	37701_at	33838_at	40266_at	31885_at	34887_at	41091_at	1952_s_at	36525_at	32335_r_at	38314_at	37604_at	34715_at	195_s_at	34812_at	33102_at
40337_at	31438_s_at	38503_at	40543_at	35760_at	41542_at	36516_at	341_at	33611_g_at	1262_s_at	1691_at	41479_s_at	1151_at	38834_at	41719_i_at	41806_at	40698_at	34174_s_at	32291_at	1682_s_at	34639_at	35551_g_at	36601_at	36930_at	32539_at	39937_at	34008_at	2011_s_at	35353_at	37600_at	101_at
35860_r_at	38419_at	701_s_at	32925_at	39107_at	31799_at	992_at	35502_at	39584_at	919_at	38676_at	38779_r_at	41487_at	37230_at	33795_at	36890_at	33657_at	41520_at	38623_at	39056_at	473_g_at	40659_at	38155_at	41047_at	38969_at	31818_at	32392_s_at	38972_at	1739_at	40192_at
36351_at	38270_at	33368_at	33420_g_at	37801_at	41513_s_at	41296_s_at	33087_s_at	39291_at	36827_at	41733_at	40469_at	41723_s_at	39502_at	37878_at	37499_at	37758_s_at	37359_at	32569_at	37204_at	39273_at	34078_s_at	35271_at	1752_at	31976_at	35300_at	31324_at	32203_at	1879_at	41676_at	38267_at
41413_at	35817_at	38533_s_at	1612_s_at	147_at	36330_at	38975_at	41572_r_at	35217_at	36899_at	38805_at	38123_at	37850_at	34389_at	35495_at	873_at	41370_at	1155_at	38703_at	36732_at	39324_at	40650_r_at	32634_s_at	227_g_at	35542_at	35735_at	37035_at	33293_at	36015_at	31474_r_at
39297_at	40731_at	33704_at	34294_at	37584_at	31925_s_at	36527_at	33643_at	32105_f_at	34745_at	40378_at	36309_at	36791_g_at	1847_s_at	33646_g_at	1756_f_at	32229_at	33180_at	31612_at	38768_at	955_at	32082_at	1499_at	34867_at	32204_at	31993_f_at	35924_at	786_at	36994_at	33930_at	38500_at
37889_at	31678_at	34173_s_at	34523_at	1290_g_at	34831_at	989_at	1224_at	34721_at	32598_at	34955_at	39856_at	32812_at	34157_f_at	32589_at	31763_at	39867_at	398_at	34325_at	32419_at	696_at	39116_at	35983_at	32930_f_at	41810_at	38247_at	40133_s_at	34333_at	1122_f_at
31772_at	35690_s_at	32856_at	760_at	33126_at	35740_at	897_at	39678_at	40945_at	31836_at	1144_at	39891_at	1401_g_at	1594_at	1798_at	31504_at	41120_at	36733_at	33271_r_at	33381_at	31457_at	585_at	32096_at	1745_at	38791_at	41357_at	38516_at	36665_at	37175_at	708_at	40123_at
40554_at	35497_at	41004_at	33503_at	31391_at	33507_g_at	409_at	32066_g_at	115_at	32484_at	32303_at	39599_at	35243_at	217_at	1768_s_at	40716_at	33977_at	33185_at	34889_at	40340_at	38466_at	41043_at	36225_s_at	31717_at	32891_at	32594_at	34224_at	371_at	37855_at	838_s_at
31336_at	33242_at	35288_at	37076_at	32377_at	41720_r_at	35319_at	31907_at	34712_at	32992_at	37731_at	41393_at	33227_at	36395_at	32315_at	36962_at	37106_at	38447_at	1409_at	33788_at	40357_at	492_g_at	38164_at	39919_at	34299_at	1631_at	1997_s_at	40733_f_at	901_g_at
33986_r_at	41377_f_at	34878_at	36284_at	35846_at	41337_at	40330_at	35999_r_at	41345_at	39235_at	1311_at	40549_at	38796_at	1310_at	39638_at	32103_at	1272_at	37398_at	39981_at	35050_at	40099_at	1911_s_at	34436_at	34998_at	31538_at	36603_at	35656_at	38218_at	33229_at	35096_at
35567_at	38903_at	39909_g_at	1024_at	41824_at	178_f_at	35855_s_at	37596_at	35515_at	1966_i_at	33721_at	31806_at	33650_at	38076_at	41371_at	31911_at	1641_s_at	35575_f_at	31583_at	318_at	38353_at	38897_at	39550_at	35325_at	33567_at	41410_at	41597_s_at	31782_at	39176_f_at
35385_at	36032_at	37209_g_at	36584_at	32048_at	699_s_at	35061_at	40512_at	34465_at	456_at	37538_at	31527_at	31601_s_at	37864_s_at	34205_at	37324_at	36743_at	40116_at	35559_at	38697_at	40170_at	33791_at	37629_at	37336_at	40737_at	34003_at	38873_at	34550_at	35969_at	33842_at
35756_at	35268_at	39351_at	40542_at	35163_at	37670_at	32354_at	32830_g_at	35135_at	33303_at	547_s_at	35328_at	910_at	40969_at	36742_at	1173_g_at	39067_at	33378_at	34031_i_at	32832_at	36610_at	37519_at	31962_at	733_at	38273_at	34994_at	38290_at	38851_at	36444_s_at	34621_at
40255_at	32672_at	39346_at	40735_at	34848_at	41152_f_at	37622_r_at	32865_at	32143_at	33164_at	39111_s_at	1259_at	32359_at	34591_at	41203_at	32780_at	40010_s_at	1993_s_at	34565_at	37231_at	41259_at	35056_at	756_at	40507_at	39380_at	36858_at	35541_r_at	1060_g_at	40235_at	40738_at	279_at	314_at	34672_at
35068_at	39818_at	41757_at	1833_at	34402_at	32642_at	31659_at	37550_at	620_at	749_at	35753_at	33587_f_at	36092_at	37706_at	586_s_at	734_at	36233_at	33673_r_at	34479_at	35349_at	37678_at	39958_at	877_at	41171_at	34821_at	37016_at	31749_f_at	37950_at	32102_at	32209_at	39468_r_at
38493_at	35256_at	33106_at	35487_at	38726_at	34045_at	33304_at	33556_at	40807_at	35040_at	36620_at	38387_at	32427_at	828_at	36925_at	36427_at	35015_at	35211_at	1063_s_at	1608_at	32561_at	35723_at	39245_at	36705_at	38268_at	32765_f_at	37464_at	31541_at	32606_at	32974_at	40460_s_at
38718_at	39246_at	33310_at	37052_at	37528_at	31815_r_at	41545_at	245_at	32492_g_at	112_g_at	34671_at	41557_at	35381_at	32503_at	32225_at	35133_at	31618_at	41469_at	38023_at	34969_s_at	32208_at	1998_i_at	1727_at	41584_at	33598_r_at	1296_at	32553_at	34882_at	39740_g_at
35529_at	40883_at	37572_at	32045_at	722_at	39643_at	40579_at	31960_f_at	41456_at	33570_at	39315_at	38792_at	33010_at	40118_at	38418_at	37507_i_at	33908_at	41269_r_at	33260_at	34171_at	35781_g_at	35741_at	38222_at	41603_at	37043_at	41178_at	39279_at	35464_at	41181_r_at	34019_at	39791_at
1958_at	37557_at	40849_s_at	31778_at	415_at	33131_at	497_at	587_at	1157_s_at	38744_at	126_s_at	32669_at	1759_f_at	40465_at	31587_at	269_at	1375_s_at	34835_at	249_at	750_at	35673_at	34777_at	38966_at	37932_at	31814_i_at	32513_at	32783_at	39955_at	36326_at	36400_at	36194_at
35113_at	37154_at	38462_at	1074_at	38231_f_at	36301_at	41087_at	39302_at	41214_at	2009_at	41470_at	32732_at	37601_at	39540_at	872_i_at	31705_at	38523_f_at	35099_at	1647_at	1815_g_at	32899_s_at	41725_at	32920_at	41674_at	36764_at	38662_at	38402_at	841_at	1703_g_at	39508_at	34423_at
36167_at	40265_s_at	38980_at	1339_s_at	35705_at	33729_at	31573_at	39744_at	39005_s_at	33176_at	478_g_at	1790_s_at	35655_at	39896_at	1018_at	1842_at	32923_r_at	35273_at	36750_at	41107_at	38894_g_at	39022_at	31981_at	233_s_at	713_at	34862_at	36998_s_at	32490_at	41295_at	33865_at	33617_s_at
37081_at	38286_at	34705_at	36650_at	766_at	39705_at	35118_at	32429_f_at	41543_at	41466_s_at	34973_at	31822_at	37217_at	36170_at	38344_at	39654_at	38158_at	32496_at	33926_at	35128_at	39895_r_at	35933_f_at	35706_at	33822_at	1125_s_at	40393_at	35519_at	37936_at	33235_at	33047_at	34057_at
38050_at	40164_at	31507_at	34965_at	31521_f_at	41169_at	35660_at	1981_s_at	38590_r_at	34956_at	36480_at	808_at	33333_at	34503_at	32227_at	36512_at	35547_at	34924_at	41363_at	39615_at	32033_at	31580_at	40256_at	806_at	38636_at	32250_at	35583_at	38977_at	32295_at	34963_at	36275_at
32448_at	35317_at	32231_at	31738_at	32012_at	39450_s_at	1077_at	36224_g_at	37747_at	885_g_at	40971_at	32416_at	1207_at	41421_at	1709_g_at	33954_at	767_at	38083_at	39853_at	39908_at	38682_at	38666_at	32131_at	33760_at	38460_at	802_at	31876_r_at	38224_at	32677_at
1331_s_at	1172_at	36717_at	32055_g_at	184_at	36065_at	34799_at	32112_s_at	31978_at	32691_s_at	31900_at	1253_at	31545_at	39007_at	38033_at	32969_r_at	41166_at	35691_r_at	36931_at	32162_r_at	33147_at	40694_at	31756_at	39378_at	32758_g_at	36924_r_at	39350_at	37380_at	33962_at	489_at	32463_at
38537_at	32308_r_at	40264_g_at	36682_at	40763_at	36571_at	36294_at	37636_at	621_at	38679_g_at	32747_at	41843_r_at	35608_at	38532_at	38145_at	38202_at	35936_g_at	37307_at	38361_g_at	40616_at	38234_at	38216_at	39861_at	33716_at	35906_at	33283_at	197_at	32113_at	41334_r_at	31660_at	1619_g_at
32874_at	40687_at	38822_at	743_at	37196_at	36468_at	39752_at	36669_at	37514_s_at	1026_s_at	31929_at	35122_at	37832_at	39734_at	38009_at	40946_at	40167_s_at	36757_at	40870_g_at	41599_at	36341_s_at	34514_at	32838_at	36333_at	35007_at	33481_at	33308_at	270_at	2084_s_at	35003_at
1139_at	38562_g_at	31937_at	31369_at	33288_i_at	37107_at	36519_at	32021_at	861_g_at	38174_at	1681_at	32617_at	1569_r_at	41391_at	1335_at	34567_at	41268_g_at	994_at	1651_at	35231_at	1098_at	39989_at	35486_at	38449_at	38421_at	39769_at	37022_at	32724_at	37987_at	34804_at	41097_at
35248_at	38298_at	1852_at	35692_at	33896_at	41582_at	32287_s_at	39548_at	41517_g_at	39174_at	38068_at	32844_at	40823_s_at	136_at	1776_at	31881_at	41250_at	37868_s_at	37780_at	39669_at	39021_at	2034_s_at	39628_at	2030_at	41781_at	31314_at	41100_at	36207_at	36102_at	38946_at
39834_at	35974_at	40928_at	1822_at	35966_at	35109_at	35165_at	40244_s_at	1963_at	36286_at	35059_at	34178_at	33666_at	40720_at	32442_at	1078_at	36109_at	650_s_at	39673_i_at	31935_s_at	40997_at	34374_g_at	38250_at	37732_at	35012_at	39252_at	38649_at	39000_at	33628_g_at	322_at
32979_at	32885_f_at	41021_s_at	41086_at	36123_at	36697_g_at	31313_at	40323_at	40639_at	41220_at	32763_r_at	32811_at	39341_at	36408_at	31954_f_at	38960_at	37127_at	37659_at	37916_at	40048_at	33401_at	31897_at	36079_at	33656_at	39843_at	35451_s_at	37286_at	35617_at	32447_at	1250_at
36916_at	34158_s_at	36587_at	38153_at	33296_at	39918_at	33216_at	38092_at	1393_at	39124_r_at	38814_at	975_at	221_s_at	33554_at	774_g_at	32533_s_at	642_s_at	34111_s_at	933_f_at	38167_at	41243_at	595_at	33101_g_at	39316_at	39526_at	33694_at	32258_r_at	36334_at	37710_at	777_at	37115_at
38907_at	1923_at	37711_at	40625_f_at	33625_g_at	36903_at	39096_at	39215_at	32999_at	40487_at	40449_at	34154_at	966_at	41774_at	2080_s_at	38455_at	37328_at	37303_at	36853_at	40610_at	38881_i_at	39336_at	35589_at	2003_s_at	34780_at	32679_at	556_s_at	32730_at	41428_at	36804_at
31400_at	33280_r_at	35798_at	39524_at	1525_s_at	33577_at	1554_f_at	35203_at	33950_g_at	36816_s_at	1428_at	35722_at	39685_at	721_g_at	32454_at	33307_at	35840_at	2050_s_at	36711_at	1303_at	36504_at	32422_at	35628_at	38264_at	34743_at	41616_at	1718_at	36161_at	1967_f_at	35787_at
34574_at	36412_s_at	1162_g_at	36479_at	39317_at	41355_at	37560_at	38923_at	1446_at	171_at	32500_at	33007_at	33910_at	35777_at	33498_at	37020_at	38978_at	37166_at	34033_s_at	32036_i_at	31322_at	32933_r_at	35400_at	41292_at	38595_r_at	35431_g_at	36927_at	35560_at	32395_r_at	31614_at	38690_at
35164_at	33344_at	32147_at	35767_at	39185_at	1006_at	40704_at	39419_at	37134_f_at	2049_s_at	36181_at	38955_at	33224_at	39499_s_at	33160_at	38011_at	33756_at	39027_at	1127_at	32833_at	40301_at	1851_s_at	36176_at	35250_at	37331_g_at	39719_at	37816_at	31930_f_at	31492_at	32949_at	1928_s_at
1094_g_at	31739_at	1438_at	36047_at	37663_at	35995_at	40990_at	34363_at	38141_at	36987_at	37857_at	37989_at	39099_at	40435_at	37692_at	34312_at	36575_at	37165_f_at	35934_at	1457_at	1832_at	32815_at	38454_g_at	31371_at	34153_at	37090_at	39580_at	32987_at	35132_at	367_at
1264_at	39707_at	32990_at	41519_at	41547_at	1200_at	32374_at	1942_s_at	36991_at	36904_at	146_at	33883_at	39271_at	31510_s_at	155_s_at	33847_s_at	34624_at	1461_at	32649_at	32803_at	1595_at	35875_at	34142_at	37697_s_at	32944_at	34200_at	36216_at	625_at	36936_at	33990_at	38619_at
40574_at	41799_at	40796_at	40726_at	39439_at	41125_r_at	37087_at	35401_s_at	38183_at	32294_g_at	32399_at	36399_at	37079_at	35596_at	35174_i_at	41869_at	37417_at	1123_at	41244_f_at	39532_at	33529_at	1653_at	33046_f_at	35521_at	34133_at	39528_at	36203_at	36589_at	34609_g_at	37618_at	34215_at
39854_r_at	32100_r_at	38952_s_at	37547_at	40596_at	35283_at	38005_at	33485_at	33332_at	41249_at	40881_at	32921_at	32958_at	37140_s_at	1383_at	36332_at	38130_s_at	36967_g_at	36318_at	35606_at	37261_g_at	38677_at	1733_at	36140_at	32381_at	32185_at	35396_at	920_at	38423_at	38861_at	40649_at
31552_at	36137_at	39604_at	41610_at	36116_at	39442_at	2013_at	39039_s_at	32494_at	1416_g_at	1841_s_at	31515_at	32478_f_at	33152_at	41208_at	33671_f_at	35563_at	38064_at	39587_at	33888_at	39677_at	39097_at	36869_at	33389_at	39312_r_at	37452_at	35785_at	33222_at	32572_at	145_s_at
39900_at	35129_at	37718_at	2094_s_at	35428_g_at	31712_at	40101_g_at	31812_at	33851_at	41859_at	37241_at	41060_at	39367_at	38534_at	830_at	1600_at	41551_at	336_at	39857_at	40502_r_at	354_s_at	33476_at	38607_at	33736_at	37238_s_at	993_at	40761_at	1237_at	34263_s_at	38991_at	37459_at
35498_at	40194_at	41643_at	36311_at	37103_at	39163_at	38375_at	32412_at	32574_at	39963_at	34833_at	33998_at	41271_at	40510_at	31652_at	36657_at	40518_at	38741_at	39330_s_at	36257_at	32980_f_at	36112_r_at	41677_at	40685_at	37153_at	33882_at	34483_at	31376_at	36262_at	38603_at
34349_at	38252_s_at	32526_at	36833_at	1386_at	40314_at	286_at	35644_at	31599_f_at	39395_at	37725_at	1862_at	1084_at	943_at	36988_at	40585_at	32404_at	34513_at	40210_at	41714_at	33737_f_at	33608_at	32658_at	34450_at	38436_at	40626_at	39802_at	32407_f_at	40028_at	38217_at
34993_at	35911_r_at	34458_at	36755_s_at	32676_at	1936_s_at	1904_at	272_at	1284_at	34100_at	41571_at	1489_s_at	193_at	34935_at	36297_at	39513_r_at	37403_at	32840_at	1903_at	34880_at	41395_at	40371_at	32155_at	1062_g_at	32431_at	34365_at	33862_at	34234_f_at	40044_at	38618_at
39486_s_at	35332_at	32334_f_at	35854_at	35048_at	34679_at	35154_at	40699_at	38045_at	39272_g_at	34184_at	1389_at	1337_s_at	41085_at	40648_at	39352_at	41455_at	1411_at	41570_at	32139_at	37495_at	951_at	34123_at	32262_at	35485_at	40427_at	606_at	723_s_at	37684_at
31701_r_at	34608_at	35584_s_at	251_at	41017_at	35432_at	39588_at	39280_at	1435_f_at	204_at	41020_at	34877_at	31346_at	36530_g_at	40799_at	35147_at	41653_at	34361_at	1521_at	40298_at	37975_at	33763_at	38180_f_at	36263_g_at	31734_at	38752_r_at	40586_at	35944_at	35848_at
175_s_at	34074_s_at	41672_at	39845_at	41266_at	576_at	1307_at	40051_at	41430_at	34313_at	37699_at	34793_s_at	32543_at	510_g_at	37828_at	35363_at	38638_at	39826_f_at	36893_at	38452_at	32153_s_at	34381_at	37210_at	39079_at	37623_at	32281_at	32505_at	33803_at	39467_f_at	33137_at	35415_at
38577_at	495_at	32010_at	40513_at	41151_at	41247_at	39169_at	457_s_at	33839_at	1886_at	34395_at	41014_s_at	33535_at	39501_f_at	39198_s_at	611_at	40158_r_at	1596_g_at	35229_at	35259_s_at	40032_at	36049_at	40983_s_at	1626_at	526_s_at	35907_at	41626_at	37759_at	33806_at	32887_at
35108_at	38034_at	35720_at	40172_g_at	33021_at	37313_at	34616_at	37681_i_at	34152_at	40329_at	33829_at	674_g_at	39574_at	35153_at	38201_at	33492_at	37469_at	37075_at	35568_at	35510_at	36022_at	34633_s_at	32928_at	41052_s_at	35224_at	33538_at	31359_at	440_at	33334_at	39283_at
41067_at	800_g_at	41158_at	31966_at	32440_at	40617_at	41523_at	34502_g_at	35668_at	38949_at	37939_at	40846_g_at	32914_f_at	39073_at	37826_at	38693_at	32037_r_at	39633_at	33902_at	36838_at	469_at	39601_at	37574_at	32800_at	41082_at	35876_s_at	38967_at	40741_at	32144_at	1974_s_at	37980_at
1807_g_at	38282_at	37162_at	39001_at	34859_at	35341_at	41155_at	36854_s_at	34085_at	36756_at	37982_at	36208_at	503_at	40321_at	38639_at	33661_at	39564_s_at	31679_at	31940_s_at	38006_at	37405_at	1933_g_at	36448_at	37265_at	39199_at	36393_at	34301_r_at	31691_g_at	38294_at	36489_at
41015_at	35514_at	41855_at	41360_at	39427_at	37057_s_at	41522_at	33573_at	38594_i_at	1279_s_at	41322_s_at	1430_at	33395_at	36308_at	41538_r_at	37872_at	37748_at	33366_at	41497_at	35598_at	41108_at	40787_at	31715_at	38066_at	31382_f_at	1758_r_at	38931_at	40212_at	39565_at	36108_at	32953_at
38134_at	38934_at	34164_at	34403_at	36236_at	32129_at	36394_at	33090_at	39630_at	38528_at	36202_at	37884_f_at	37737_at	37787_at	37258_at	41591_at	32854_at	32455_s_at	31685_at	33584_at	1729_at	34222_at	33292_at	1234_at	772_at	40578_s_at	38352_at	33228_g_at	32665_at	33006_at	32956_at
31316_at	33462_at	32915_at	38370_at	615_s_at	33821_at	34393_r_at	33073_at	40612_at	1979_s_at	35376_f_at	41821_at	40416_at	39180_at	40096_at	34991_at	39724_s_at	38964_r_at	35938_at	1349_at	37073_at	33735_at	37065_f_at	392_g_at	917_g_at	35282_r_at	38342_at	31312_at	38773_at	34797_at	40318_at	1606_at
37738_g_at	879_at	36443_at	35397_at	32872_at	39261_at	990_at	33394_at	35978_at	32966_at	38929_at	35021_at	38325_at	32212_at	34729_at	36265_at	34114_at	34317_g_at	41028_at	35891_at	41162_at	1212_at	35721_at	39433_at	39969_at	37743_at	173_at	1407_g_at	33571_at	38571_at	34467_g_at
33291_at	40877_s_at	36241_r_at	41130_at	31730_at	1096_g_at	34029_at	1906_at	38093_at	335_r_at	33758_f_at	31910_at	40359_at	40530_at	31711_at	39696_at	34339_at	39902_at	32136_r_at	35633_at	34707_at	1183_at	41054_at	34766_r_at	35026_f_at	40939_at	37275_at	32275_at	37320_at	40442_f_at	40913_at
32092_at	39365_i_at	39990_at	39477_s_at	35031_r_at	39894_f_at	35387_r_at	36466_at	39915_at	39534_at	33477_at	35986_at	32080_at	35681_r_at	39270_at	1271_g_at	35531_at	31938_g_at	34195_at	33827_at	39692_at	33731_at	893_at	36272_r_at	32773_at	38788_at	36454_at	40915_r_at	32099_at	35112_at	39933_at
34941_at	33155_at	37062_at	39251_at	40450_at	515_s_at	37672_at	33233_at	937_at	40135_at	40981_at	1344_at	34181_at	40307_at	36964_at	31453_s_at	31483_g_at	32351_at	33032_r_at	41684_at	33001_s_at	38133_at	39171_at	33004_g_at	36200_at	39597_at	32611_at	39117_at	41240_at	40115_at	32729_at
40539_at	38958_at	31932_f_at	40345_at	33071_at	31807_at	35171_at	37617_at	1590_s_at	38356_at	37151_at	34519_at	36501_at	31339_at	39452_s_at	36254_at	37581_at	35671_at	34435_at	35754_at	41622_r_at	1244_at	35595_at	34966_at	39368_at	34489_f_at	31924_at	32687_s_at	32088_at	40590_at
35512_at	39240_at	36611_at	1676_s_at	33183_at	35296_at	34838_at	33610_at	34067_at	39585_at	39192_at	31406_at	370_at	38800_at	40058_s_at	1617_at	38197_at	34680_s_at	113_i_at	34809_at	41529_g_at	37527_at	1530_g_at	1463_at	40461_at	34118_at	33642_s_at	36973_at	1000_at	36199_at	33844_at
2015_s_at	34491_at	35484_at	37497_at	33026_at	39112_at	31753_at	33214_at	36114_r_at	32056_at	39418_at	35430_at	40370_f_at	252_at	33651_at	35149_at	254_at	1820_g_at	33912_at	36819_at	541_g_at	39647_s_at	38994_at	33319_at	40249_at	40428_i_at	792_s_at	33455_at	41847_at	37152_at	34546_at
36357_at	40441_g_at	33112_at	1855_at	35315_at	37368_at	33219_at	32901_s_at	34290_f_at	37588_s_at	36590_at	32997_at	31476_g_at	33065_at	35377_at	35074_at	1621_at	35504_at	37315_f_at	38099_r_at	37337_at	37348_s_at	39137_at	34531_at	39770_at	32538_at	34452_at	1683_at	33341_at
41062_at	34053_at	152_f_at	40689_at	33560_at	32789_at	33223_at	605_at	956_at	38110_at	32195_at	40633_at	41170_at	33422_at	32876_s_at	34080_at	34165_at	36830_at	34002_at	40054_at	34018_at	38686_at	40591_at	38655_at	33601_at	41343_at	35994_at	38113_at	34088_at	36366_at	36668_at
33738_r_at	40204_at	41121_at	34432_at	34844_at	37354_at	34355_at	34890_at	37212_at	38080_at	38199_at	1294_at	38938_at	36035_at	1081_at	36771_at	35193_at	736_f_at	37756_at	32333_at	32794_g_at	38809_s_at	35477_at	789_at	34484_at	31493_s_at	1057_at	39421_at	33992_at	33204_at	1413_at
31686_at	31509_at	38409_at	32688_at	31442_at	34148_at	35071_s_at	36089_at	123_at	36126_at	38104_at	38463_s_at	36663_at	34575_f_at	37133_at	1391_s_at	40257_at	36542_at	35879_at	37300_at	744_at	38117_at	971_s_at	729_i_at	39333_at	34700_at	41007_at	41444_at
34168_at	39975_at	34044_at	37047_at	32907_at	32160_at	35471_g_at	41813_at	37627_g_at	1025_g_at	33640_at	32518_at	36730_at	38667_at	40291_r_at	41613_at	33497_at	38884_at	33057_g_at	1330_at	480_at	32009_at	39836_at	38020_at	39029_at	32091_at	2016_s_at	34820_at	40072_at	36279_at	37634_at
667_at	1419_g_at	33519_at	32221_at	32274_r_at	32373_at	39083_at	35423_at	33648_at	33775_s_at	33409_at	1490_at	1755_i_at	33981_at	36559_g_at	38444_at	34895_at	39782_at	34427_g_at	39641_at	1374_g_at	38317_at	34442_at	35094_f_at	38249_at	1746_s_at	1287_at	36413_at	37869_at	41050_at	34073_s_at
31329_at	36388_at	34769_at	31708_at	34414_at	34892_at	41753_at	417_at	33576_at	38348_at	39165_at	33300_at	1555_f_at	36409_f_at	36012_at	32449_at	38498_at	33586_at	33840_at	41405_at	34596_at	35646_at	32327_at	35281_at	35316_at	36518_at	31821_at	39810_at	292_s_at	35054_at
35864_at	34113_at	795_s_at	1022_f_at	36839_at	39549_at	34517_at	31605_at	31516_f_at	890_at	31630_at	35834_at	39319_at	1047_s_at	36645_at	40656_at	36659_at	33537_at	33294_at	41369_at	41852_at	32857_at	37501_at	32064_at	32489_at	35931_at	40334_at	40471_at	40885_s_at
40208_at	33110_at	38187_at	41602_at	40114_at	31868_at	35815_at	1415_at	32685_at	31950_at	844_at	38310_at	31565_at	41438_at	1254_at	33252_at	35075_at	37214_g_at	32300_s_at	34665_g_at	33836_at	264_at	1721_g_at	39028_at	34532_at	38400_at	32671_at	1638_at	32813_s_at
32660_at	31690_at	34685_at	41350_at	41463_at	32681_at	34306_at	40979_at	31413_at	33799_at	39034_at	41213_at	34907_at	36000_at	32579_at	33987_at	496_s_at	33018_at	41593_at	1427_g_at	31725_s_at	40800_at	34655_at	33741_at	40157_s_at	40970_at	37282_at	37620_at
35954_at	31480_f_at	39700_at	41179_at	32734_at	41761_at	40408_at	36442_g_at	1962_at	796_i_at	39644_at	41819_at	41640_at	33817_at	38527_at	38599_s_at	36156_at	37184_at	31326_at	32618_at	34170_s_at	36187_at	40912_s_at	38544_at	37299_at	637_at	39680_at	1066_at
39304_g_at	38706_at	2005_s_at	35647_at	34099_f_at	1306_at	32110_at	31389_at	36352_at	33171_s_at	31931_f_at	1168_at	34192_at	40710_at	1956_s_at	33301_g_at	34009_at	839_at	34818_at	35908_at	1601_s_at	38385_at	32777_at	40850_at	911_s_at	40967_at	40745_at
32580_at	39687_at	37845_at	38593_r_at	38926_at	35333_r_at	41400_at	396_f_at	40190_at	34185_at	33321_r_at	37551_at	37807_at	35078_at	34834_at	35290_at	35144_at	1263_at	41384_at	37666_at	39970_at	1208_at	32410_at	37146_at	38341_at	32349_at	37382_at	39635_at
32507_at	1239_s_at	33971_f_at	37504_at	39870_at	35391_at	36261_at	39426_at	33493_at	39544_at	37545_at	38871_at	39275_at	38948_at	32557_at	38772_at	41482_at	41614_at	37849_at	39256_at	34976_at	34649_at	36154_at	38157_at	34551_at	1614_s_at	32576_at	34144_at
31407_at	37644_s_at	41796_at	39020_at	345_at	2001_g_at	37858_at	244_at	219_i_at	37974_at	39431_at	37590_g_at	34240_s_at	41358_at	327_f_at	39026_r_at	33693_at	35905_s_at	37095_r_at	36599_at	34971_at	41034_s_at	32322_at	1666_at	34429_at	33585_at	33361_at
36296_at	36848_r_at	40223_r_at	38190_r_at	958_s_at	980_at	594_s_at	37339_at	35469_at	40957_at	37158_at	31794_at	31906_at	33346_r_at	32156_at	40160_at	33128_s_at	33469_r_at	41658_at	34650_at	40152_r_at	41414_at	38829_r_at	41492_r_at	36983_f_at	39545_at	40905_s_at
1444_at	39670_at	39603_at	37503_at	32583_at	41344_s_at	36845_at	35899_at	31920_at	33846_at	38044_at	38403_at	37726_at	34282_at	35473_at	1529_at	35731_at	38038_at	33676_at	40858_at	33978_at	33996_at	41206_r_at	1609_g_at	34869_at	1217_g_at	35564_at
35534_at	31707_at	37108_at	38148_at	38236_at	37881_at	36421_at	33017_at	36856_at	41260_at	1977_s_at	41484_r_at	40696_at	33350_s_at	36888_at	32104_i_at	33019_at	38882_r_at	31781_at	39210_at	35044_i_at	35460_at	35779_at	37044_at	32246_g_at	34353_at	39428_at	33074_g_at
31766_s_at	31982_at	41099_at	1280_i_at	1356_at	32321_at	41293_at	36960_at	34725_at	36075_at	35990_at	32305_at	40073_at	34931_at	1707_g_at	41549_s_at	31735_at	35963_at	36303_f_at	1285_at	616_s_at	41577_at	37487_at	34121_at	39489_g_at	35653_at	34424_at	40224_s_at
32284_at	565_at	35556_at	31704_at	32369_at	603_at	32698_at	40802_at	34735_at	1403_s_at	31593_at	41698_at	1749_at	35634_at	34741_at	39295_s_at	666_at	37742_at	41055_at	39838_at	41048_at	41638_at	37520_at	31863_at	36915_at	929_at
32014_at	36662_at	33486_at	37029_at	38323_at	41422_at	378_s_at	34156_i_at	38631_at	38688_at	40216_at	38266_at	33627_at	41683_i_at	31890_s_at	33005_at	38243_at	32180_s_at	33236_at	36534_at	39260_at	33192_g_at	40009_at	33258_g_at	37798_at	39048_at	37273_at	39890_at
37097_at	33376_at	39183_at	41330_s_at	33749_at	32514_s_at	32473_at	39095_at	37633_s_at	1398_g_at	34579_r_at	34464_at	161_at	32972_at	41835_at	35710_s_at	32098_at	40355_at	35984_at	36287_at	32971_at	36001_at	40608_at	40156_at	36310_at	38707_r_at	32451_at
35614_at	2026_at	1477_s_at	40111_g_at	33772_at	39663_at	39682_at	33403_at	39555_at	40950_at	41163_at	34208_at	36786_at	366_s_at	33443_at	41232_at	38758_at	1161_at	38026_at	38620_at	41633_at	34212_at	33335_at	39809_at	37462_i_at	33636_at
31568_at	33603_at	35874_at	31334_at	36389_at	35654_at	35771_at	38888_at	1764_s_at	40483_at	2081_s_at	34568_at	38870_at	38162_at	33947_at	39827_at	33848_r_at	31758_at	34179_at	37142_at	39153_r_at	38921_at	1917_at	32075_at	34620_at	37264_at	222_at	33612_at
38836_at	36459_at	36381_at	35045_r_at	41524_at	31562_at	1914_at	33061_at	36699_at	31311_at	974_at	32340_s_at	36266_at	39059_at	31386_at	1754_at	1905_s_at	1037_at	41830_at	40768_s_at	1321_s_at	36729_g_at	39879_s_at	34594_at	38854_at	41560_at	36532_at	40031_at
1827_s_at	39757_at	35987_g_at	39697_at	33479_g_at	40571_at	40985_g_at	32702_at	31401_r_at	33668_at	37132_at	31443_at	40275_at	31416_at	37565_at	33698_at	35210_at	34566_at	31455_r_at	31769_at	31547_at	41383_at	41817_g_at	38408_at	33076_at	40537_at	38627_at
37246_at	34961_at	1574_s_at	40177_at	39732_at	34220_at	1420_s_at	35949_at	37093_at	34681_at	32986_s_at	34384_at	40637_at	34814_at	588_at	40751_at	33209_at	32376_at	40769_r_at	37719_at	1922_g_at	33201_at	31841_at	36863_at	37875_at	40777_at	33430_at
35953_at	32168_s_at	41396_at	33115_at	37064_at	40055_s_at	40226_at	35159_at	41128_at	34425_at	1775_at	34117_at	34720_at	33649_at	33793_at	40395_at	32632_g_at	39774_at	35445_at	1611_s_at	1866_g_at	34825_at	31656_at	40995_at	34201_at	32745_at	36777_at
1367_f_at	40525_at	37396_at	40179_at	502_s_at	104_at	40285_at	39622_at	913_at	34768_at	2064_g_at	31542_at	1010_at	1381_at	34286_at	38748_at	34460_at	38486_at	39991_at	39674_r_at	38920_at	36390_at	35572_f_at	31933_r_at	40786_at	34172_s_at	33679_f_at
33495_at	35420_r_at	39406_at	477_at	384_at	38395_at	37372_at	32323_at	1107_s_at	32341_f_at	40254_s_at	33715_r_at	38366_g_at	40526_at	41458_at	32609_at	40182_s_at	37442_at	37096_at	33564_at	41741_at	35060_at	33038_at	40140_at	32657_at	34131_at	39830_at
1620_at	36420_at	36637_at	41724_at	1225_g_at	32863_at	31327_at	39608_at	31843_at	1809_at	34471_at	32446_at	31748_at	34308_at	1124_at	38554_at	34288_at	2033_s_at	31383_at	36514_at	40205_g_at	1497_at	40708_at	1179_at	37136_at	39194_at	39230_at
284_at	33438_at	32456_s_at	40622_r_at	39943_at	41651_at	39627_at	41420_at	32109_at	33798_at	31677_at	40128_at	35870_at	33285_i_at	1543_at	932_i_at	40374_at	41022_r_at	36273_at	39405_at	40468_at	33739_at	40373_at	37770_at	32705_at	39361_f_at	34341_at
34698_at	517_at	35553_at	41623_s_at	1397_at	31669_s_at	34893_at	38781_at	39164_at	32556_at	31743_at	970_r_at	40509_at	34618_at	35689_at	39074_at	35910_f_at	1041_at	39345_at	38450_at	1737_s_at	1245_i_at	40200_at	36186_at	40994_at	35030_i_at	41488_at
31826_at	34652_at	31530_at	33035_at	38177_at	32117_at	36368_at	32807_at	31358_at	34868_at	38735_at	39414_at	37155_at	2093_s_at	40489_at	35802_at	32366_at	33441_at	36461_at	35581_at	32741_at	31984_at	31967_at	31644_at	39320_at	41787_at	38103_at	35808_at
148_at	33056_at	33196_at	180_at	41596_s_at	36986_at	32725_at	31629_at	36846_s_at	34413_at	566_at	39401_at	34250_at	36604_at	39898_at	39281_at	34415_at	37767_at	35383_at	33980_at	32877_i_at	33029_at	39583_at	38908_s_at	38468_at	32697_at	37266_at
40142_at	38919_at	38383_at	39702_at	40270_at	34455_at	32385_at	31395_i_at	32825_at	39790_at	32941_at	675_at	35524_at	34453_at	35853_at	32639_at	287_at	32438_at	34754_at	39269_at	35358_at	34492_at	36271_at	34434_at	37895_at	1075_f_at	33066_at
34151_at	34682_at	36868_at	632_at	35540_at	804_s_at	32573_at	32641_at	35602_at	37791_at	34960_g_at	1688_s_at	36139_at	34871_at	35801_at	38032_at	39156_at	34717_s_at	1738_at	1188_g_at	33687_at	36850_at	1989_at	31620_at	34386_at	1252_at	40402_at
38242_at	35462_at	356_at	35324_at	33923_s_at	38838_at	32358_at	31461_at	40956_at	34872_at	33767_at	33734_at	37472_at	36572_r_at	34571_at	1142_at	1431_at	37481_at	34043_at	32050_r_at	41632_at	37173_at	33849_at	34600_s_at	32767_at	400_at	33068_f_at
31372_at	815_at	35027_at	40148_at	33041_at	35573_r_at	40538_at	1803_at	38220_at	32656_at	38337_at	35421_at	34928_at	41537_r_at	38345_at	32798_at	37228_at	1005_at	33541_s_at	40095_at	32228_at	41650_at	37193_at	40183_at	688_at	33988_at	40974_at
1131_at	35895_at	41792_at	37072_at	1099_s_at	36083_at	1895_at	31901_at	32396_f_at	40273_at	36754_at	38988_at	38580_at	37455_at	41462_at	32749_s_at	35361_at	37271_at	1240_at	38363_at	523_s_at	31891_at	34056_g_at	38950_r_at	31676_at	33722_at	32591_at
33629_at	1476_s_at	895_at	37956_at	1504_s_at	36162_at	40984_at	1566_at	1654_at	40236_at	33508_at	41303_r_at	35459_at	1406_at	40714_at	1724_at	1657_at	40144_at	1016_s_at	40222_s_at	37471_at	33088_at	34469_at	39521_at	34070_s_at	38184_at	36197_at
36779_at	32982_at	36740_at	37458_at	39929_at	34827_at	1197_at	41716_at	33667_at	39808_at	37937_at	36734_at	35000_at	34629_at	41281_s_at	35020_at	32222_at	41442_at	41289_at	40598_at	35141_at	38774_at	39684_at	36758_at	33439_at	39703_at	904_s_at
38364_at	511_s_at	37167_at	40701_at	38225_at	36943_r_at	35997_g_at	37239_r_at	38122_at	38219_at	1206_at	33521_at	36373_at	558_at	1629_s_at	39104_at	34473_at	33860_at	37341_at	37477_at	37161_at	34412_s_at	33594_at	33275_at	36981_at	36086_at	33689_s_at
37045_at	31439_f_at	31988_at	38793_at	33460_at	36672_at	36051_s_at	36242_at	36255_at	36463_at	835_at	34673_r_at	38196_at	33989_f_at	38520_r_at	38192_at	295_s_at	37420_i_at	34369_at	395_at	37371_at	38473_at	39786_at	31421_at	389_s_at	38288_at	39785_at
1542_at	40007_at	32390_at	32030_at	41853_at	37332_r_at	1939_at	39257_at	38605_at	38987_at	37943_at	38115_at	34125_at	735_s_at	41102_at	38168_at	36259_at	38041_at	36721_s_at	39739_at	36595_s_at	33644_at	31589_at	31352_at	38647_at	36157_at	32804_at
37102_at	32922_at	2021_s_at	32279_at	1743_s_at	35932_at	32498_at	41661_at	1692_s_at	36291_at	283_at	37207_at	40432_at	1541_f_at	32636_f_at	37172_at	40297_at	36914_at	34046_at	34197_at	32860_g_at	38811_at	37215_at	39277_at	38643_at	40754_at
37139_at	38346_at	35412_at	36349_at	36883_at	898_s_at	40880_r_at	34580_at	35793_at	41717_at	38656_s_at	500_at	38696_at	246_at	38511_at	36643_at	34017_s_at	31553_at	40869_at	39846_at	32097_at	40260_g_at	40082_at	36776_at	37138_at	871_s_at	37973_at
34493_at	41299_f_at	36767_at	38456_s_at	39765_at	36690_at	35768_at	38648_at	38609_at	37287_at	564_at	1990_g_at	34669_at	38777_at	39284_at	36783_f_at	33575_at	351_f_at	31780_f_at	34474_at	33036_at	31761_at	39049_at	32886_at	1494_f_at	35258_f_at	953_g_at
32470_at	32114_s_at	1423_at	34356_at	39535_at	1007_s_at	36491_at	41352_at	39590_at	34603_at	1955_s_at	1701_at	33706_at	35393_at	41256_at	39384_at	1517_at	35884_at	36003_at	34071_at	1336_s_at	33393_at	37092_at	37406_at	1015_s_at	32851_at	33352_at
33406_at	39554_at	39430_at	37938_at	2041_i_at	36727_at	31878_at	487_g_at	38895_i_at	35373_at	37170_at	34605_at	39478_at	310_s_at	35810_at	37007_at	35121_at	40405_at	38128_at	33129_at	33526_at	38626_at	1821_at	37866_at	36722_s_at	33468_at	39865_at
627_g_at	567_s_at	36824_at	35927_r_at	36971_at	35419_g_at	40987_at	32742_s_at	38729_at	39142_at	35418_at	33887_at	34711_at	33750_at	41227_at	35543_at	34461_at	190_at	35850_at	37245_at	36447_at	34595_at	32428_at	34385_at	36377_at	684_at	38995_at
41452_at	35652_g_at	1027_at	37736_at	40551_at	36627_at	35463_at	32019_at	987_g_at	34570_at	40426_at	1191_s_at	34370_at	39648_at	36055_at	710_at	34968_at	31503_at	37709_at	34934_at	36011_at	40978_s_at	35294_at	39701_at	304_at	35145_at	33069_f_at
39476_at	34376_at	33194_at	34576_at	36907_at	36407_at	31880_at	34944_at	33133_at	32420_at	39679_at	32283_at	35901_at	39204_at	35086_at	35337_at	36787_at	32931_at	32054_at	35082_at	38704_at	36928_at	36138_at	37370_i_at	32555_at	32135_at	754_s_at
31392_r_at	32326_at	250_at	2072_at	40203_at	32022_at	40573_s_at	33816_at	38581_at	39729_at	37530_s_at	41347_at	1258_s_at	35764_at	847_at	41829_at	37586_at	35413_s_at	32240_at	1645_at	553_g_at	1480_at	40891_f_at	32461_f_at	1667_s_at	41251_at	40597_g_at
37568_at	854_at	164_at	313_at	34101_at	32882_at	941_at	39717_g_at	1685_at	39952_at	32194_at	39101_at	2067_f_at	37077_at	37227_at	37704_at	34727_at	36178_at	40894_at	33691_at	36945_at	40722_at	40805_at	38531_at	38905_at	39326_at	38445_at
1859_s_at	33974_at	38572_at	37992_s_at	38380_at	35734_at	34128_at	36445_at	35570_at	39997_at	35684_at	31535_i_at	32996_g_at	38863_at	568_at	1932_at	35220_at	40319_at	35863_g_at	32806_at	37407_s_at	2090_i_at	36621_at	41040_at	2074_at	39751_at	34839_at
39435_at	32474_at	37820_at	40944_at	447_g_at	36580_at	32784_at	33475_at	34509_at	34719_at	36970_at	32387_at	1268_at	1079_g_at	33089_s_at	141_s_at	33345_at	40729_s_at	1604_at	40927_at	38311_at	31451_at	40709_at	31894_at	824_at	31718_at	32051_at
34805_at	41552_g_at	36379_at	39287_at	37532_at	40145_at	37434_at	31789_at	41750_at	31511_at	40245_at	35267_g_at	31972_at	41258_at	38085_at	37628_at	32722_at	35200_at	39038_at	39201_r_at	34076_at	41305_at	39456_at	40503_at	41865_at	37783_at	38025_r_at
35883_at	40358_at	33433_at	33391_r_at	339_at	308_f_at	33960_s_at	34808_at	1189_at	39208_i_at	34923_at	33426_at	739_at	33957_at	36687_at	35190_at	39672_at	39181_at	916_at	38932_at	40563_at	37607_at	41615_at	39334_s_at	388_at	38963_i_at	31619_at
40611_s_at	1552_i_at	41153_f_at	37250_at	37569_at	33518_f_at	1576_g_at	40161_at	34437_at	36115_at	38427_at	40417_at	34990_at	40774_at	38933_at	41412_at	35742_at	37605_at	36666_at	36999_at	36553_at	34444_at	1539_at	31795_at	33440_at	32394_s_at	35262_at
39065_s_at	34247_at	35772_at	40996_s_at	32027_at	38596_i_at	37056_at	41008_at	35824_at	706_at	39727_at	33672_f_at	32290_at	39413_at	37553_at	36302_f_at	34676_at	31556_at	38376_at	762_f_at	2076_s_at	34902_at	40019_at	35915_at	35277_at	33067_at	33207_at	40924_at
1246_at	31640_r_at	36745_at	38154_at	35580_at	34647_at	37150_at	32469_at	32888_at	31354_r_at	37039_at	34366_g_at	32142_at	35440_g_at	31999_at	32087_at	32345_at	40934_at	35885_at	38021_at	535_s_at	1684_s_at	40582_at	33020_at	1396_at	38147_at	40988_at
550_at	37723_at	285_g_at	34526_s_at	38557_at	474_at	37941_at	41831_at	31361_at	41490_at	35307_at	41235_at	32233_at	39721_at	36882_at	37433_at	37412_at	34295_at	32960_at	39995_s_at	37498_at	32213_at	34347_at	38012_at	40644_g_at	31916_at	37955_at
41694_at	37525_at	34358_at	41333_at	31500_at	36592_at	41321_s_at	38567_at	32481_at	1195_s_at	36056_g_at	31345_at	35450_s_at	34380_at	35064_at	2068_s_at	1800_g_at	35352_at	40872_at	40288_r_at	37080_at	38303_at	31724_at	40847_at	39002_at	34331_at	33382_at	31946_s_at
35329_at	40062_s_at	34870_at	591_s_at	39449_at	31744_at	38071_at	188_at	34190_at	36363_at	37105_at	32536_at	38681_at	35237_at	41693_r_at	773_at	678_at	38182_at	39800_s_at	32976_s_at	34327_at	37050_r_at	37374_at	35482_at	1065_at	38484_at
38645_at	38172_at	934_at	33111_at	32710_at	619_s_at	537_f_at	399_at	38712_at	38159_at	40975_s_at	34881_at	36638_at	679_at	38059_g_at	32302_g_at	33774_at	38629_at	33964_at	37664_at	33984_at	38780_at	38179_at	41752_at	39713_at	35522_at	38875_r_at
33616_at	39718_r_at	41812_s_at	35073_at	38760_f_at	37346_at	34841_at	1510_g_at	36298_at	2028_s_at	32121_at	35150_at	31621_s_at	37326_at	41634_at	790_at	39972_at	40290_f_at	31488_s_at	40756_at	32286_at	40280_at	1878_g_at	39145_at	34145_at	40662_g_at	1320_at
1043_s_at	32257_f_at	34357_g_at	34124_at	32866_at	35601_at	33027_at	41375_at	34010_at	31505_at	41225_at	36080_at	1464_at	38672_at	38382_at	1260_s_at	32704_at	41825_at	35536_at	36840_at	32415_at	1086_at	37654_at	34335_at	36492_at
36371_at	38715_at	39976_at	1378_g_at	31563_at	2046_at	37147_at	38277_at	33135_at	32013_at	39158_at	34723_at	31875_at	35072_at	33580_r_at	41068_at	907_at	36831_at	39050_at	778_s_at	32152_at	32234_at	1425_at	1038_s_at	39806_at	1769_at	35991_at
31934_at	481_at	34559_at	39858_s_at	33166_at	37979_at	35588_at	32426_f_at	36238_at	40457_at	40661_at	1899_s_at	34238_at	33530_at	41588_at	39529_at	40744_at	32393_s_at	32829_at	761_g_at	36329_at	1158_s_at	607_s_at	597_at	40261_at	39613_at	36886_f_at
40528_at	32587_at	37125_f_at	331_at	886_at	36511_at	34516_at	38616_at	37466_at	39899_at	33033_at	33810_at	39780_at	37814_g_at	36503_at	813_at	836_at	36429_at	40500_at	33210_at	41636_at	39132_at	1484_at	681_at	39931_at	38131_at	31662_at
36613_at	41312_r_at	40925_at	36500_at	37952_at	39493_at	40030_at	1965_s_at	38941_s_at	34079_at	32884_at	320_at	33094_s_at	32017_at	37415_at	36977_at	34584_at	33665_s_at	37837_at	1812_s_at	38942_r_at	36701_at	34854_at	40241_at	36549_at	34610_at	40120_at
35286_r_at	41083_at	1960_at	33447_at	32127_at	1333_f_at	34875_r_at	34656_at	186_at	229_at	31912_at	34687_at	40553_at	34588_i_at	40534_at	316_g_at	34670_at	38431_at	36566_at	36912_at	32828_at	40310_at	38650_at	33946_at	32465_at	35447_s_at	41457_at
436_at	32998_at	40856_at	1089_i_at	31983_at	34260_at	32912_at	41631_f_at	35404_at	40624_at	36957_at	39255_at	34309_at	40250_at	36433_at	39415_at	38801_at	32247_at	38981_at	39668_at	31785_f_at	34495_r_at	32906_at	1865_at	170_at	38976_at	35523_at
36385_at	40108_at	31435_at	34634_s_at	38757_at	34391_at	38644_at	31528_f_at	36217_at	1040_s_at	39577_at	35532_i_at	41148_at	40952_at	41212_r_at	39172_at	40529_at	799_at	680_s_at	41506_at	34039_at	36922_at	40753_at	35620_at	37131_at	36716_at	39871_at	37143_s_at
38229_at	41011_i_at	38238_at	35818_at	40501_s_at	1082_at	32541_at	1295_at	37675_at	35632_at	32493_at	35215_at	33718_at	36382_at	34587_at	1236_s_at	41568_at	38927_i_at	1221_at	35520_at	40705_at	35004_at	34468_at	38525_at	39219_at	32457_f_at	938_at	298_at
39957_at	38316_at	35851_g_at	33545_at	37910_at	153_f_at	1986_at	35100_at	35114_at	290_s_at	38042_at	33482_at	33688_at	34065_at	35152_at	37163_at	41734_at	33144_at	32086_at	34243_i_at	1174_at	34338_at	35733_at	1404_r_at	33312_at	34318_at	31784_at
32330_at	32480_at	39781_at	36160_s_at	1860_at	39147_g_at	32714_s_at	41708_at	33016_at	1987_at	437_at	40725_at	32218_at	1002_f_at	34487_at	37441_at	1361_at	36121_at	35762_at	31670_s_at	41783_at	35488_at	41278_at	39237_at	36218_g_at	34569_at	1999_s_at
40643_at	37753_at	40078_at	41856_at	34763_at	40043_at	33270_i_at	40271_at	646_s_at	34601_at	1498_at	37451_at	37181_at	37541_at	2077_at	39484_at	35382_at	40717_at	1064_at	1836_at	39457_r_at	40627_at	32918_at	36321_at	35038_at	499_at	33244_at
40942_g_at	33028_at	36232_at	37355_at	35242_at	38274_at	39495_at	31665_s_at	31608_g_at	37197_s_at	39725_at	31864_at	35080_at	40155_at	35275_at	648_at	34785_at	36346_at	32694_at	35892_at	40867_at	40747_at	32761_at	38105_at	32835_at	34607_at	39228_at
1834_at	1872_at	41722_at	41763_g_at	41134_at	979_g_at	38885_at	36975_at	39832_at	34638_r_at	38111_at	39075_at	41769_at	32435_at	40090_at	31835_at	35862_at	39402_at	40715_at	41092_at	31465_g_at	33374_at	2000_at	32819_at	39925_at	31368_at	1971_g_at
34920_at	33511_at	41110_at	40840_at	41029_at	36809_at	36249_at	38056_at	36344_at	35265_at	34268_at	40083_at	41009_at	39863_at	36880_at	36996_at	39560_at	1687_s_at	36481_at	32441_at	37957_at	36874_at	39216_at	31968_at	39404_s_at	38754_at	38769_at
37790_at	2043_s_at	41860_at	41263_at	38968_at	39658_at	37292_at	1226_at	33939_at	31577_at	39653_at	1592_at	41779_at	35574_i_at	1148_s_at	36744_at	32220_at	41217_at	41798_at	41201_at	40085_s_at	117_at	36331_at	33436_at	36185_at	32703_at	39082_at
32458_f_at	32947_at	36415_at	1848_at	32028_at	35624_at	39901_at	33723_at	32839_at	1256_at	31396_r_at	34792_at	1400_at	31377_r_at	32324_at	39862_at	40684_at	40790_at	38240_at	36544_at	32003_at	38820_at	35693_at	1121_g_at	33072_at	32292_at	34422_r_at
32989_at	31478_at	37085_g_at	1012_at	33835_at	1849_s_at	32398_s_at	35449_at	1804_at	36703_at	33599_at	32546_at	814_s_at	35962_at	35127_at	35758_at	33139_s_at	34950_at	37958_at	35989_at	37649_at	38057_at	214_at	39177_r_at	39885_at	32224_at	1786_at
39454_f_at	41630_at	34737_at	41637_at	41766_at	31871_r_at	35548_at	33745_at	37863_at	33976_at	41509_at	34209_at	34129_at	34139_at	39819_at	39968_at	1257_s_at	34932_at	31606_at	32775_r_at	39408_at	40600_at	34199_at	39746_at	1492_f_at	37253_at	32001_s_at
39788_at	783_at	36045_at	36021_at	41862_at	36972_at	37673_at	33746_at	35680_r_at	38283_at	35952_at	40411_at	40907_at	34504_at	380_at	39738_at	32411_at	753_at	34518_at	37130_g_at	37942_at	38304_r_at	35261_at	38377_at	38100_at	36182_at	34925_at
31332_at	31497_at	36150_at	38646_s_at	40943_at	37804_at	32644_at	39546_s_at	32304_at	1182_at	39942_at	40000_f_at	638_at	35180_at	32859_at	32130_at	36396_at	33286_at	40532_at	532_at	41262_at	35682_at	35509_at	41006_at	38374_at	888_s_at	37055_at
33217_at	31837_at	36548_at	38669_at	39796_at	33315_at	31923_f_at	35783_at	38622_at	41274_at	36775_f_at	32967_at	1355_g_at	36113_s_at	33944_at	386_g_at	38467_at	32962_at	1791_s_at	32619_at	1808_s_at	33195_at	36183_at	32437_at	32095_at	34738_at	32183_at
31995_g_at	37871_at	2059_s_at	1896_s_at	579_at	33635_at	33269_at	37879_r_at	33259_at	35784_at	35398_at	40462_at	35552_at	34748_at	34704_r_at	38529_at	326_i_at	784_g_at	34511_s_at	2085_s_at	34408_at	33179_at	34602_at	40882_at	33983_at	41454_at	39033_at
281_s_at	38886_i_at	644_at	34528_at	33120_at	40746_at	31384_at	31479_f_at	34343_at	40353_at	1421_at	2069_s_at	704_at	41759_at	32748_at	37653_at	32938_at	39226_at	39849_at	1704_at	31813_at	41078_at	234_s_at	34627_at	33309_at	39093_s_at	39589_at
41252_s_at	41575_at	1700_at	35571_at	38016_at	39768_at	40381_at	38510_at	39516_at	31953_f_at	39458_s_at	332_at	1238_at	34015_at	34480_at	300_f_at	33411_g_at	37887_at	36456_at	41627_at	32034_at	34560_at	39525_at	36168_at	39321_at	38386_r_at	38591_at
31370_at	33751_at	37773_at	31674_s_at	32043_at	40826_at	35506_s_at	38943_at	38475_at	34922_at	41229_at	33459_at	1532_g_at	31915_at	36222_at	37456_at	40287_s_at	34506_at	40845_at	35104_r_at	35900_at	31335_at	2019_s_at	35342_at	1531_at	39607_at	41654_at
33365_at	34562_at	37363_at	36509_at	40412_at	37305_at	35070_at	34917_at	1350_at	40320_at	1149_at	39094_at	34643_at	31466_at	32603_at	35481_at	40654_at	825_at	39024_at	40139_at	37923_at	31689_at	34904_at	32070_at	31501_at	34628_at	1058_at
39069_at	33943_at	36360_at	33548_f_at	41342_at	39221_at	39511_at	41867_at	39987_at	41659_at	37385_at	41331_at	1360_at	38046_at	32630_f_at	40889_at	35592_at	868_at	1935_at	39563_at	39538_at	39475_at	33277_at	39520_at	31848_at	31425_g_at	40369_f_at
35554_f_at	31733_at	31363_at	34137_at	32890_at	35058_at	39469_s_at	36195_at	31365_f_at	40938_at	36656_at	39193_at	34749_at	39662_s_at	981_at	33363_at	33050_at	31722_at	31913_at	1599_at	41461_at	1267_at	40724_at	33945_at	33762_r_at	39624_at
34520_at	39961_at	33045_r_at	41346_at	33565_at	38657_s_at	38900_at	37277_at	40892_s_at	41072_at	40332_at	38480_s_at	36402_at	337_at	35125_at	31582_at	35972_at	35791_at	39960_at	34832_s_at	34036_at	35795_at	34979_at	32924_at	34807_at	33427_s_at
39920_r_at	40277_at	35565_at	348_at	40759_at	37899_at	34888_at	35168_f_at	35636_at	34770_at	33487_at	2062_at	37813_at	37703_at	33461_at	35890_at	1520_s_at	37529_at	34472_at	40764_at	36305_at	41866_s_at	36796_at	36064_at	2092_s_at	39639_s_at
33491_at	41832_s_at	40778_at	36635_at	31330_at	34692_r_at	32364_at	37877_at	38228_g_at	31343_at	38561_at	35314_at	36759_at	36642_at	570_at	32943_at	1514_g_at	33757_f_at	35670_at	39344_at	39184_at	33578_at	36887_f_at	1524_at	833_at	41427_at
33771_at	2079_s_at	39481_at	37986_at	32361_s_at	31666_f_at	39103_s_at	35187_at	40186_at	34379_at	471_f_at	35390_at	33921_at	34724_at	34852_g_at	40678_at	39681_at	37690_at	940_g_at	40005_at	38914_at	926_at	38209_at	1233_s_at	34949_at	35405_at
37490_at	35623_at	40719_at	1485_at	1908_at	35607_at	32439_at	31991_at	421_at	39417_at	32552_at	38660_at	39926_at	33914_r_at	39649_at	37796_at	37435_s_at	32298_at	39322_at	37819_at	34237_at	40871_at	39041_at	34030_at	1140_at	162_at	475_at
34012_at	38244_at	253_g_at	32869_at	34958_at	36670_at	35826_at	34233_i_at	35702_at	36649_at	255_s_at	41211_at	41071_at	1376_at	32597_at	37478_at	40776_at	33522_at	35965_at	37642_at	40042_r_at	1898_at	1913_at	38846_at	33040_at	39472_s_at
35089_at	35475_at	40299_at	38198_at	32993_s_at	35928_at	40305_r_at	38142_at	1557_at	40588_r_at	41671_at	1468_at	34689_at	31481_s_at	39518_at	299_i_at	32909_at	33552_at	39657_at	33633_at	35500_at	31387_at	32040_i_at	36825_at	32817_at	38680_at
33357_at	40002_r_at	37432_g_at	34441_at	38815_at	32365_at	35858_at	33360_at	38765_at	238_at	39868_at	38723_at	40923_at	40269_at	36837_at	1223_at	37384_at	38293_s_at	41712_at	33696_at	32753_at	34103_at	31838_at	41095_at	32367_at	35263_at
39072_at	37421_f_at	604_at	32409_at	2032_s_at	37174_at	40989_at	41059_at	37870_at	32755_at	1560_g_at	35729_at	36129_at	39848_at	36800_at	33349_at	38602_at	33358_at	31668_f_at	36626_at	41617_at	38096_f_at	38301_at	35368_at	35266_at	35386_at
41580_at	40404_s_at	36392_at	34840_at	32867_at	33297_at	36871_at	31657_at	41183_at	1844_s_at	34431_at	40166_at	41376_i_at	36380_at	32757_at	1735_g_at	31390_at	35453_at	37919_at	34115_at	465_at	32862_at	39743_at	31874_at	32357_at	35326_at	494_at
662_at	32337_at	33677_at	37559_at	37833_at	34252_at	39055_at	37763_at	40024_at	36855_r_at	41075_at	600_at	39299_at	41762_at	37566_at	39924_at	40339_at	38778_at	39231_at	31337_at	35998_at	40548_at	34556_at	1508_at	32356_at
37835_at	38519_at	41501_at	41533_at	34716_at	1316_at	38497_at	35088_at	1312_at	40168_at	32197_at	40628_at	39441_at	39057_at	414_at	37978_at	1783_at	38349_at	37583_at	35436_at	31449_at	1219_at	35893_s_at
39886_at	1900_at	40700_at	31309_r_at	35162_s_at	41681_at	36751_at	41131_f_at	36841_at	38568_at	31941_s_at	31959_at	40134_at	35921_at	31398_at	39797_at	32282_at	37424_at	35555_r_at	40495_at	37567_at	38747_at	1198_at	39596_at
40906_at	31546_at	1961_f_at	33927_i_at	39223_at	34983_at	38330_at	36763_at	542_at	33122_at	40651_s_at	38559_at	31450_s_at	35746_r_at	35819_at	40951_at	37702_at	35513_r_at	34817_s_at	34722_at	37570_at	40127_at	32270_g_at	32067_at
357_at	40163_r_at	40702_at	35918_at	514_at	41539_at	31333_at	172_at	39946_at	38269_at	32684_at	1021_at	35327_at	39586_at	37083_s_at	34974_at	1205_at	39945_at	1698_g_at	32132_at	1109_s_at	31802_at	1748_s_at	37647_at
1286_s_at	39880_at	38717_at	40629_at	40415_at	37685_at	33951_at	34284_at	32981_at	41012_r_at	34535_at	36618_g_at	32896_at	33970_at	34248_at	35437_at	33013_at	35425_at	39805_at	35018_at	33551_s_at	37933_at	32133_at	35429_at
38563_at	33941_at	32599_at	31628_at	41441_at	39742_at	36470_s_at	31523_f_at	1777_at	33959_at	39385_at	1579_at	41154_r_at	34404_at	40368_r_at	1665_s_at	40821_at	32638_s_at	31417_at	40711_at	34696_at	1985_s_at	38515_at	34490_f_at	37425_g_at
37660_at	36714_at	35658_at	32071_at	31484_at	1154_at	40327_at	37616_at	1293_s_at	37920_at	1130_at	39455_r_at	40916_at	31673_s_at	39568_g_at	34069_s_at	1567_at	39146_at	40828_at	1465_s_at	38721_at	34572_at	38575_at
35017_f_at	1806_at	32487_s_at	41460_at	35830_at	36644_at	1927_s_at	39335_at	39980_at	34641_at	33574_at	35006_at	39998_at	36870_at	37908_at	1417_at	39259_at	39561_at	33154_at	41673_at	39655_at	37886_at	36043_at	1959_at
36698_at	35493_at	40138_at	35982_at	39763_at	524_at	33713_at	258_at	39911_at	35494_at	38879_at	41687_r_at	39503_s_at	31998_at	32746_at	40816_at	1136_at	37894_at	40389_at	32548_at	33023_at	34897_at	36054_at	36573_at
33044_f_at	40130_at	36285_at	41697_at	41502_at	40056_at	36984_f_at	34781_at	35683_at	32123_at	32443_at	36860_at	32744_at	31594_at	39244_at	1527_s_at	35631_at	36739_at	984_g_at	37668_at	38169_s_at	40547_at	38835_at	429_f_at	35562_at
34214_at	33880_at	41368_at	37274_at	37164_at	38524_at	39148_s_at	41003_at	40697_at	41805_g_at	35035_at	40143_at	2066_at	37683_at	39232_at	818_s_at	1357_at	34167_s_at	32187_at	36048_at	889_at	965_at	34438_at	40308_at
41238_s_at	150_at	35022_at	39813_s_at	1734_at	38388_at	40762_g_at	33473_at	31989_s_at	35195_at	40188_f_at	35713_at	37774_at	31771_at	35225_at	36088_at	40842_at	34658_at	37624_at	935_at	36606_at	40736_at	40893_at	39296_at
38322_at	41668_r_at	40795_at	37967_at	36278_at	2023_g_at	33542_at	33100_at	1623_s_at	41705_at	33513_at	31342_at	1222_at	1635_at	38401_s_at	34964_at	36152_at	35594_at	40001_r_at	34062_at	35240_at	35709_at	38302_at	35904_at	468_at
34512_at	32418_at	38565_at	41356_at	1920_s_at	32173_at	33857_at	32991_f_at	32423_at	37223_at	1581_s_at	39355_at	32663_at	39922_at	40342_at	41223_at	1418_at	32668_at	38474_at	31801_at	37335_at	924_s_at	35269_at	35533_f_at
36423_at	38874_s_at	39869_at	40382_at	209_at	36600_at	114_r_at	38397_at	36434_r_at	36851_g_at	34886_at	36465_at	38560_at	32834_r_at	35468_at	1458_at	39578_at	35664_at	33250_at	41361_at	38767_at	1056_s_at	40400_at	323_at	33226_at	32602_at
31790_at	803_at	34843_at	32568_at	35098_at	37453_at	37437_at	1199_at	41397_at	33488_at	35063_at	40037_at	34230_r_at	41440_at	40921_at	40773_at	40727_at	35967_at	31539_r_at	40360_at	31942_at	35988_i_at	32682_at	34740_at
31323_r_at	33119_at	37815_at	37548_at	37640_at	33579_i_at	427_f_at	38061_at	37126_at	32878_f_at	1399_at	32968_s_at	35971_at	32929_at	41272_s_at	31944_at	41366_at	34416_at	33096_r_at	35948_at	35599_at	34285_at	40312_at	220_r_at	34368_at
31394_at	36104_at	35686_s_at	36913_at	37632_s_at	36864_at	35196_at	35678_at	36475_at	34675_at	35158_at	40046_r_at	33588_at	38137_at	32700_at	40594_r_at	34598_at	32868_at	35046_at	39004_at	33870_at	33728_at	1640_at	38624_at	38724_at
38901_at	35091_at	36612_at	737_at	37985_at	41265_at	36769_at	32910_at	40566_at	1968_g_at	31576_at	39523_at	40595_at	39736_at	32182_at	39376_at	32519_at	39492_at	38848_at	37296_at	38372_at	35896_at	40743_at	35635_at	34784_at
866_at	34515_g_at	36359_at	37896_at	39087_at	37431_at	38144_at	34815_at	32348_at	40817_at	36023_at	31579_at	35208_at	34790_at	34654_at	37750_at	33707_at	38893_at	36552_at	32532_at	38701_at	311_s_at	38517_at	1988_at	32898_at
38956_at	31751_f_at	35010_at	36316_r_at	31357_at	31591_s_at	441_s_at	35857_at	31905_at	1570_f_at	1115_at	34138_at	35435_s_at	2083_at	177_at	33826_at	36866_at	34249_at	1551_g_at	191_at	37949_at	758_at	31720_s_at	38027_at
41103_at	33590_at	34334_at	40860_s_at	1133_at	41644_at	31307_at	32790_at	39592_r_at	1232_s_at	1726_at	34310_at	33968_at	33141_at	34500_at	39907_at	32680_at	36128_at	32167_at	34851_at	36391_at	34242_at	35687_at	39390_at	33254_at	37060_at
202_at	40791_at	36842_at	34581_s_at	35024_at	34211_at	40977_f_at	32939_g_at	527_at	1943_at	33369_at	33755_at	36490_s_at	32512_at	41089_at	34999_at	31737_at	1941_at	36619_r_at	982_at	34141_at	31866_at	32397_r_at	33077_at	39222_at
37635_at	35306_at	32762_i_at	32961_at	31636_s_at	41548_at	38912_at	37893_at	31355_at	32476_at	1160_at	41093_at	40835_at	39656_at	1054_at	35274_at	142_at	34713_at	1697_s_at	34668_at	33370_r_at	39620_at	36487_at	34954_r_at
34047_at	35097_at	1751_g_at	39213_at	1830_s_at	38985_at	2055_s_at	216_at	35841_at	31602_at	33255_at	39238_at	35544_at	40466_at	1757_i_at	31683_at	35077_at	2022_at	38891_at	33861_at	34360_s_at	34296_at	37244_at
1605_g_at	35257_at	34599_at	32994_at	32106_at	712_s_at	38457_at	41335_at	37613_at	36118_at	41339_at	31849_at	33390_at	36760_at	39934_at	35411_at	31825_at	805_at	41081_at	35558_at	36920_at	41480_at	321_at
41679_at	39575_at	372_f_at	35639_at	35505_at	38483_at	35369_at	36253_at	36471_f_at	33059_at	39910_at	32995_at	35659_at	31706_at	39487_at	36735_f_at	36131_at	39882_at	629_at	40350_at	37739_at	36314_at
31441_at	41304_at	32934_i_at	37795_at	35661_g_at	37510_at	37999_at	33928_r_at	36521_at	33428_s_at	41464_at	41401_at	32785_at	39817_s_at	41173_at	37859_r_at	37966_at	32288_r_at	31786_at	41314_at	34326_at	32076_at	35029_at	37290_at
39371_at	33515_at	41751_at	34525_at	32717_at	38281_at	1051_g_at	36836_at	1618_at	1671_s_at	38641_at	37734_at	41736_g_at	41051_at	40077_at	33330_at	41500_at	33864_at	39873_at	32950_at	33063_at	38844_at	40383_at
32425_at	39716_at	37088_at	34354_at	41364_r_at	35576_f_at	1473_s_at	34020_at	40676_at	1668_s_at	35612_at	37577_at	38073_at	38585_at	34553_at	1648_at	32719_at	37295_at	41559_at	41581_at	33125_at	40519_at	34346_at
31526_f_at	35049_g_at	36748_at	466_at	33452_at	33429_at	39777_at	35416_at	38902_r_at	33778_at	37860_at	39967_at	31895_at	1210_s_at	39490_f_at	39671_at	40804_at	36724_s_at	38166_r_at	40068_at	40758_at	34744_at
37789_at	40366_at	39892_at	34873_at	32520_at	33660_at	41768_at	41823_at	37229_at	41530_at	33373_at	38770_at	36052_at	852_at	33841_at	1013_at	39664_at	37267_at	374_f_at	230_s_at	41861_at	39179_at	37515_at	34498_at
1387_at	1534_at	31977_at	36353_at	32264_at	37735_at	39602_at	34159_at	846_s_at	37687_i_at	39996_at	952_at	38426_at	34166_at	36909_at	40008_at	32024_at	34097_at	34626_at	282_at	32716_at	38915_at	38872_at	37751_at	37608_g_at
40641_at	32338_at	35407_at	40692_at	33153_at	33999_f_at	39285_at	38714_at	40930_at	39828_at	41403_at	41434_at	34606_s_at	37409_at	37387_r_at	37656_at	35586_at	41550_at	34830_at	31405_at	39844_at	41845_at	37443_at
200_at	32248_at	763_at	208_at	1948_f_at	32822_at	37846_at	40242_at	33140_at	1298_at	40410_at	34617_at	39016_r_at	35711_at	37086_at	40433_at	35703_at	37549_g_at	685_f_at	1902_at	40336_at	39927_at	38521_at	37492_at	39860_at
460_at	41534_at	32179_s_at	34283_at	31992_f_at	32371_at	37144_at	41794_at	31349_at	1384_at	36328_at	31328_at	34542_at	38953_at	41782_g_at	35882_at	41192_at	33157_at	40577_at	1831_at	39665_at	34134_at	41486_at	33075_at
32985_at	40053_at	1392_at	39953_i_at	36793_at	34292_at	33549_at	40413_at	900_at	40326_at	612_s_at	36009_at	32588_s_at	35920_at	38069_at	37291_r_at	37996_s_at	1211_s_at	35878_at	1931_at	36539_at	38258_at
33563_s_at	34096_at	41811_f_at	41713_at	34225_at	35929_s_at	39498_at	36455_at	38022_s_at	32977_at	623_s_at	32954_at	40214_at	31809_at	34351_at	41512_at	35120_at	36147_at	35123_at	39151_at	35811_at	33502_at
33655_f_at	38321_r_at	39557_at	36342_r_at	40181_f_at	34789_at	31338_at	1770_at	37110_at	38082_at	37891_at	36768_at	40429_r_at	35940_at	33237_at	38237_at	39488_at	36240_at	36813_at	41564_at	33662_at	33202_f_at	34451_at
41496_at	36348_r_at	31356_at	38378_at	38417_at	41849_r_at	38556_at	34751_at	37297_at	725_i_at	1451_s_at	36335_at	33434_at	34728_g_at	35053_at	36702_at	38630_at	40865_at	39612_at	34023_at	36376_at	37542_at
32118_at	37419_g_at	40669_at	33472_at	35138_at	41459_at	730_r_at	35106_at	33709_at	37782_at	41290_at	37427_at	39191_at	33105_at	38564_at	33145_at	36245_at	37413_at	40635_at	36844_at	226_at	38611_at	35047_at
38407_r_at	37404_at	154_at	39510_r_at	39509_at	35199_at	36829_at	41297_at	32417_at	34021_at	33187_r_at	2051_at	32873_at	34447_at	39676_at	34977_at	1819_at	39105_at	2025_s_at	38855_s_at	32750_r_at	34305_at	37962_r_at	34232_at
41851_at	419_at	33205_at	35438_at	36378_at	36832_at	31714_at	35218_at	35666_at	2038_g_at	41499_at	35604_at	32237_at	41245_at	32477_at	1159_at	33318_at	35233_r_at	964_at	36165_at	37059_at
36895_at	1871_g_at	40897_at	37488_at	38541_at	149_at	31456_at	35973_at	33159_at	40169_at	34545_at	37041_at	31948_at	35406_at	40175_at	1610_s_at	35131_at	36252_at	32648_at	36474_at
40675_r_at	1300_at	37901_at	37438_at	35843_at	35169_at	38808_at	34207_at	40931_at	41199_s_at	37030_at	39897_at	663_at	35346_at	38996_at	40498_g_at	37817_at	1050_at	37876_at	34544_at
35516_at	41141_at	36312_at	38776_at	41175_at	37480_at	36237_at	36144_at	35424_g_at	33802_at	1071_at	35605_at	37544_at	36347_f_at	35489_at	38251_at	32280_at	203_at	33471_g_at	33024_at	36250_at	39650_s_at
32072_at	33747_s_at	38406_f_at	40499_r_at	38579_at	38613_at	34564_at	35578_at	32726_g_at	39571_at	37511_at	38552_f_at	207_at	381_s_at	34324_at	33146_at	37221_at	34448_s_at	35414_s_at
38186_g_at	32955_at	1670_at	31517_f_at	618_at	41315_at	37540_at	1184_at	35527_at	40372_at	598_at	41709_at	40895_g_at	37391_at	32567_at	2048_s_at	1359_at	41379_at	33458_r_at	37235_g_at
33022_at	37392_at	34337_s_at	38139_at	34524_at	33955_at	31719_at	32975_g_at	39491_s_at	38993_r_at	40587_s_at	36902_at	850_r_at	38309_r_at	37888_at	36343_at	34459_at	37270_at	32797_at	36498_at	682_at	36876_at	36071_at
33623_g_at	41857_r_at	38161_at	33478_at	33732_at	34024_at	35433_s_at	1799_at	33765_at	39047_at	33197_at	36406_at	39977_at	39877_at	32244_at	36026_at	39497_at	483_g_at	35042_at
38522_s_at	32329_at	34757_at	507_s_at	32497_s_at	32880_at	36405_s_at	37216_at	35539_at	34420_at	1884_s_at	35499_at	36551_at	31702_at	35528_at	31496_g_at	38373_g_at	37118_at	37237_at	31578_at	40262_at
38354_at	36615_at	35249_at	39821_s_at	39242_at	36692_at	32094_at	1714_at	33449_at	34791_at	33550_at	40718_at	35110_at	35245_at	33685_at	791_g_at	33446_at	32400_at	41700_at	33208_at
34397_at	33239_at	38246_r_at	31700_at	40231_at	35191_at	39917_at	40267_s_at	41031_at	38899_s_at	33712_at	562_g_at	35945_at	39332_at	40599_at	1001_at	37232_at	32311_r_at	235_at	34026_at
31558_at	31597_r_at	34547_at	1167_s_at	31373_at	33664_g_at	41327_at	37298_at	31650_g_at	2012_s_at	34398_at	36223_at	41016_at	36017_at	1702_at	1434_at	40129_at	39131_at	35455_i_at	40467_at
33638_at	39292_r_at	35600_at	41532_at	40664_at	35715_at	38530_at	33690_at	1562_g_at	31364_i_at	36339_at	35161_at	41740_at	31433_at	37778_at	293_at	41298_at	35140_at	36814_at	1076_at
38890_at	32645_at	34537_at	35922_at	31489_at	34182_at	35467_g_at	1538_s_at	38742_s_at	34119_at	33605_at	37856_at	1766_g_at	35501_at	41326_at	422_s_at	33717_at	36212_at	1577_at	34590_at
37585_at	31840_at	40868_at	40376_at	38509_at	37444_at	31990_at	39850_at	32093_at	37288_g_at	36563_at	1186_at	40531_at	31762_at	645_at	35585_at	33832_at	36944_f_at	32809_at
39391_at	35466_at	37294_at	32401_at	35821_at	32342_at	34801_at	40293_at	40911_at	36820_r_at	34829_at	37822_at	38478_at	36063_at	40324_r_at	35667_at	33703_f_at	31467_at	37854_at
31939_at	582_g_at	36325_at	34027_f_at	37526_at	32164_at	40801_at	1650_g_at	41621_i_at	39847_at	40605_at	36292_at	36921_at	36435_at	36968_s_at	35677_at	38078_at	32414_at	1496_at
31348_at	39536_at	1607_at	40213_at	1329_s_at	34486_at	807_at	31661_at	37439_at	38830_at	38936_at	41777_at	32978_g_at	36431_at	962_at	33544_at	38146_at	35688_g_at	36177_at	34811_at
32023_at	33652_at	36689_at	34863_s_at	35642_at	35188_at	37342_s_at	35219_at	38263_at	34614_at	1049_g_at	1475_s_at	41313_at	41525_at	31607_at	39462_s_at	36473_at	32353_at	35197_at	37555_at
31651_at	36403_s_at	38165_s_at	40065_s_at	40830_at	36040_at	35313_at	33174_s_at	923_at	38357_at	653_at	41858_at	38906_at	32852_at	40540_at	33416_at	31757_at	32031_at	1787_at
36327_at	32254_at	32252_at	32301_at	36133_at	40968_at	32771_at	39359_s_at	33466_at	32699_s_at	34879_at	1705_s_at	39605_at	40959_at	40682_at	38764_at	33531_at	41150_r_at	31723_at	36715_at
38289_r_at	40180_at	39186_s_at	37917_at	38749_at	35417_at	39173_at	35209_at	34456_s_at	33700_at	34371_at	34850_at	1649_at	33773_at	36153_at	38710_at	32946_r_at	39102_at	41307_at
31414_at	1747_at	36404_at	37457_at	32189_g_at	39893_at	35395_at	35993_s_at	37589_at	32372_at	1220_g_at	38588_at	33299_at	41308_at	38540_at	39637_at	32799_at	33410_at	32774_at
31750_at	37185_at	36794_at	40386_r_at	34104_i_at	32491_at	32406_at	36164_at	31403_at	38731_at	36636_at	33805_at	41230_at	33852_at	39944_at	41836_at	36469_at	40230_at	33256_at
32534_f_at	35887_at	37255_at	557_s_at	38002_s_at	33532_at	35525_at	40832_s_at	35011_at	1686_g_at	39559_at	34267_r_at	32511_at	34382_at	33593_at	36090_at	39636_at	33156_at	41818_at
38305_at	33742_f_at	275_at	33504_at	33897_at	38685_at	260_at	38535_at	36593_at	32468_f_at	34108_g_at	1412_g_at	37784_at	35728_at	34254_at	39764_at	34541_at	40243_at
34278_at	32942_at	31604_at	38087_s_at	35427_at	38957_at	31502_at	1437_at	1824_s_at	36655_at	40362_at	36106_at	1103_at	37948_at	37829_at	41033_at	35456_r_at
40283_at	32637_r_at	36602_at	876_at	1440_s_at	37243_at	1011_s_at	31529_at	37882_at	40481_r_at	37171_at	40515_at	31776_at	39889_at	37262_at	702_f_at	35836_at	273_g_at
34457_at	32701_at	31550_at	34914_at	563_at	2035_s_at	40838_at	33480_at	32633_at	35490_at	37862_at	39015_f_at	41477_at	724_at	39982_r_at	36361_at	31936_s_at	1655_s_at
41041_s_at	41190_at	40045_g_at	38295_at	41788_i_at	33711_at	33080_s_at	33353_at	34959_at	34392_s_at	855_at	36283_at	1231_at	31487_at	38121_at	34342_s_at	37364_at
37513_at	35002_g_at	39887_at	36229_at	36852_at	32266_at	665_at	34107_at	31653_at	35345_at	100_g_at	36219_at	39444_at	41387_r_at	35852_at	41156_g_at
39045_at	41567_at	40294_at	31424_at	40453_s_at	37005_at	40908_r_at	34860_g_at	38245_i_at	1918_at	32690_s_at	31485_at	40080_at	32005_at	31898_at	35649_at	41675_at
1068_g_at	40955_at	37840_at	34449_at	34106_at	36320_at	37388_at	40228_at	34674_at	35873_at	33234_at	1152_i_at	37679_at	39614_at	33326_at	39374_at	34149_at
33240_at	31747_g_at	36424_at	37436_at	37677_at	1213_at	37713_at	39659_at	39205_at	33675_at	41784_at	40630_at	1382_at	41276_at	36365_at	35446_at	40940_at
40086_at	34116_at	34445_at	40559_at	35311_at	34253_at	39618_at	40343_at	39606_at	37213_at	33621_at	39394_at	33702_f_at	41576_at	1377_at	38930_at	950_at	34345_at
38185_at	39964_at	39600_at	41283_at	33604_at	32908_at	41682_s_at	36673_at	36306_at	37712_g_at	36191_at	37810_at	32089_at	38653_at	35959_at	277_at	41143_at
34988_at	33148_at	40219_at	40132_g_at	32273_at	36419_at	1814_at	883_s_at	40199_at	38333_at	36148_at	34272_at	39364_s_at	40403_at	33261_at	38369_at	35157_at
36476_at	39884_g_at	31473_s_at	36843_at	38232_f_at	40991_at	546_at	34204_at	34989_at	34677_f_at	764_s_at	41090_s_at	31506_s_at	34538_at	36074_at	36765_at	2004_at	31643_at	38318_at
33098_at	37234_at	32781_f_at	40184_at	37522_r_at	34558_at	31917_at	33467_at	1364_at	31531_g_at	32772_s_at	35185_at	40833_r_at	39289_at	35057_at	32207_at	38864_at
33743_at	39387_at	36029_at	33030_at	37621_at	33435_r_at	521_at	33935_at	34813_at	39758_f_at	35867_at	35651_at	31755_at	40739_at	36276_at	34401_at	776_at
38512_r_at	34257_at	36166_at	32858_at	36939_at	467_at	40806_at	39209_r_at	38360_at	41180_i_at	35255_at	31585_at	37169_at	36158_at	40998_at	961_at	32713_at	39447_f_at
41426_at	31970_r_at	1100_at	39711_at	32631_at	1694_s_at	36889_at	41844_at	33874_at	1634_s_at	32170_g_at	39423_f_at	39913_at	39935_at	34155_s_at	918_at	782_at
34058_at	33814_at	1455_f_at	41528_at	32115_r_at	34013_f_at	35496_at	37119_at	306_s_at	39971_at	41563_at	38615_at	39623_at	37445_at	38574_at	36753_at	37395_at
39807_at	40038_at	169_at	34259_at	826_at	31374_at	31698_at	40920_at	34942_at	33597_at	36034_at	33770_at	37906_at	39823_at	37523_at	40691_at	39629_at	36774_f_at
1255_g_at	40918_at	31887_at	636_at	31961_r_at	40620_at	1332_f_at	31412_at	38075_at	34466_at	39914_r_at	31693_f_at	34533_at	2070_i_at	32706_at	1730_s_at	35142_at	37593_at
31402_at	35092_at	39494_at	31380_at	37226_at	32269_at	31642_at	41600_at	1763_at	34646_at	32495_at	32339_at	39883_at	41198_at	36313_at	185_at	1365_at	38586_at	36616_at
36338_at	37925_r_at	33248_at	33095_i_at	32760_at	35212_at	39227_at	38112_g_at	35996_at	38896_at	32615_at	35465_at	34828_at	34481_at	36934_at	1405_i_at	32039_at
32328_at	31366_at	33199_at	1462_s_at	39090_at	36947_s_at	31551_at	1760_s_at	35076_at	35156_at	1505_at	37124_i_at	34710_r_at	40572_at	31524_f_at	36997_at	40392_at	32927_at	40474_r_at
31408_at	34540_at	39956_at	35084_at	33165_at	40036_at	1580_f_at	35115_at	891_at	41476_at	33606_g_at	33886_at	32936_at	35603_at	36801_at	33786_r_at	31787_at	34786_at
38961_at	34426_at	37682_r_at	40063_at	33670_at	34962_at	35861_at	37008_r_at	34980_at	39144_at	2007_g_at	445_at	1249_at	31436_s_at	41023_at
32309_at	38278_at	31554_at	37852_at	32692_at	578_at	32516_at	39353_at	36322_at	580_at	41605_at	442_at	31633_g_at	35674_at	746_at	39965_at	31699_at
1169_at	35757_at	39688_at	33768_at	1120_at	35557_at	33053_at	32870_g_at	41820_s_at	41598_at	41254_at	40147_at	36268_at	37201_at	38711_at	32471_at	35085_r_at
33581_at	38001_at	35537_at	34189_at	34266_at	32917_at	35043_at	38940_at	622_at	35750_at	41515_at	41595_at	40843_at	38583_at	40603_at	35051_at	1624_at
1436_at	33104_at	41285_at	33620_at	40229_at	41241_at	1925_at	35737_at	31603_at	41302_at	35189_at	37776_at	34364_at	37178_at	39820_at	37637_at	36788_at
37812_at	41114_at	31362_at	143_s_at	34049_at	40742_at	41721_at	705_at	38601_at	1793_at	38413_at	38359_at	38102_at	38476_at	32312_at	38347_at
32384_g_at	33991_g_at	33417_at	922_at	34585_at	1214_s_at	39187_at	1708_at	1717_s_at	38862_at	37851_at	1297_at	31522_f_at	31774_at	36596_r_at	33800_at	34150_at
37053_at	39941_at	39018_at	35976_at	38965_at	37293_at	1503_at	31770_at	41448_at	33658_at	38845_at	35410_at	32343_at	33557_at	1135_at	1242_at	36397_at
32605_r_at	38536_at	1201_at	34011_at	40492_at	1106_s_at	41318_g_at	664_at	33796_at	31430_at	33008_at	860_at	33351_at	35847_at	38502_at	40748_at	31537_at
33875_at	33265_at	36172_s_at	32614_at	36016_at	36441_at	41594_at	38091_at	31760_at	834_at	158_at	35041_at	34307_at	928_at	37483_at	1110_at
38865_at	32584_at	33520_at	470_at	34555_at	34865_at	108_g_at	37260_at	32042_at	451_at	38280_s_at	37543_at	41474_at	34648_at	41325_at	36024_at	38143_at
34344_at	31973_at	34764_at	36142_at	39683_at	38909_at	1493_r_at	40131_at	36738_at	37715_at	121_at	639_s_at	41468_at	35323_at	35392_g_at	31736_at	35399_at
135_g_at	35083_at	37285_at	34135_at	31469_s_at	37865_at	1299_at	1518_at	33384_at	40812_at	33397_at	31861_at	37192_at	35244_at	31499_s_at	33267_at	1080_s_at
31721_at	36906_at	37179_at	36038_r_at	40121_at	31399_at	40258_at	1067_at	36826_at	34014_f_at	33364_at	39562_at	31518_i_at	33189_at	36725_at
32501_at	34496_at	32515_s_at	1996_s_at	39085_at	40808_at	41848_f_at	1190_at	35549_at	34582_at	41803_g_at	39581_at	31617_at	32293_at	38698_at	33527_at
37924_g_at	35111_at	34536_g_at	40477_r_at	34482_at	40197_at	40972_at	36428_at	35930_at	513_at	34686_at	1196_at	36560_at	2073_s_at	41518_at
1112_g_at	35712_at	33099_at	40902_at	38833_at	40632_at	38513_at	41754_at	533_g_at	37518_at	37612_at	41511_at	31409_at	37848_at
1129_at	32297_s_at	433_at	34203_at	31926_at	1275_at	37094_at	1509_at	38947_at	41425_at	37847_at	32964_at	34660_at	37113_at	338_at	36505_at	2031_s_at	34623_at
39203_at	39542_at	41101_at	38178_at	34072_s_at	41044_at	41507_at	240_at	35014_at	2063_at	35888_at	33615_at	34622_at	33878_at	35409_r_at
31632_at	41802_at	1033_g_at	34136_s_at	39343_at	41013_at	37070_at	32007_at	358_at	165_g_at	41277_at	35718_at	40523_at	32413_at	1304_at	37771_at
1090_f_at	35052_r_at	1029_s_at	39323_at	401_s_at	39474_s_at	32325_at	38485_at	31820_at	39978_at	40162_s_at	41854_at	40640_at	32674_at	35016_at
35889_at	34597_at	31713_s_at	39214_at	33181_at	41317_at	32008_at	40583_at	37594_at	41793_at	40982_at	40047_at	35877_at	1762_at	34714_at
33494_at	35483_at	31969_i_at	32581_at	38195_at	36704_at	31616_r_at	40191_s_at	39471_at	40422_at	34975_at	38494_at	41117_s_at	40003_at	34896_at
31994_at	156_s_at	32289_at	41056_at	39328_at	40295_at	33934_at	40356_at	34938_i_at	40052_at	1678_g_at	31420_at	36569_at	41629_at	41527_f_at	36307_at	39318_at
40723_at	32421_at	38925_at	31464_at	39241_at	379_at	848_at	41224_at	40789_at	41731_g_at	39133_at	33313_g_at	32759_at	33961_at
301_at	1995_at	36688_at	1474_s_at	39463_at	31471_at	36078_at	32678_at	31839_at	655_at	34756_g_at	33276_at	32472_at	33801_at	32202_at	37198_r_at	41066_at
34028_at	37349_r_at	32041_r_at	31646_at	35582_at	41319_at	34984_at	36295_at	33193_at	36720_at	32693_at	37338_at	34921_at	41797_at	32945_i_at
32957_g_at	34750_r_at	34007_at	39310_at	37091_g_at	38887_r_at	38173_at	33780_at	34911_r_at	38227_at	41073_at	32510_at	36117_at	35941_f_at
31625_at	38709_at	32843_s_at	35657_at	31664_at	2040_s_at	39690_at	32620_at	32165_at	36617_at	37036_at	35280_at	1957_s_at	41495_at
698_f_at	41279_f_at	31452_at	41025_r_at	34930_at	36384_at	34377_at	484_at	35179_at	31884_at	33995_at	33958_at	793_at	34794_r_at	34824_at
32711_g_at	41555_at	35700_at	35865_at	34084_at	1741_s_at	35943_s_at	38235_at	36558_at	31971_at	38015_at	41226_at	38095_i_at	41690_at
32018_at	363_at	35344_at	32948_at	225_at	39815_at	38351_at	34635_at	309_f_at	32935_at	37662_at
34927_at	472_at	329_s_at	34410_at	33490_at	41094_at	34428_at	36087_at	31647_at	40076_at	39465_f_at	530_at
36438_at	116_at	1338_s_at	31494_at	37289_at	717_at	38668_at	31764_at	36974_at	37058_at	35143_at	40851_r_at	669_s_at	37809_at
35902_at	33524_at	31865_at	37506_at	35535_f_at	122_at	34050_at	36478_at
31415_at	32352_at	196_s_at	39407_at	37614_g_at	1291_s_at	33609_at	1784_s_at	32065_at
41374_at	36726_at	39483_s_at	413_at	34470_at	38743_f_at	32740_at	33266_at
39189_at	37063_r_at	31495_at	40550_at	40346_at	33525_at
33114_f_at	40999_at	33450_at	32350_at	39881_at	37263_at	41494_at	34783_s_at
40993_r_at	31559_at	983_at	35461_at	41282_s_at	32020_at	1093_at	33794_g_at
2006_at	39349_at	695_at	31808_at	32853_at	36251_at	35005_at
41608_at	1273_r_at	38140_at	32379_f_at	1679_at	41390_at	32059_at	32310_f_at
33725_at	41105_s_at	1354_at	36762_at	40734_r_at	34910_s_at	33049_at	1732_at
39206_s_at	40935_at	33257_at	35828_at	36847_r_at	38265_at	1053_at	31308_at
34132_at	34143_at	39936_at	40922_at	34140_at	32731_at	2078_s_at
32386_at	1134_at	37531_at	38569_at	36290_s_at	2042_s_at	39831_at	31996_at	31344_at
33669_at	41472_at	35134_at	34169_s_at	36370_at	41404_at	32770_at	36143_at	32151_at	35923_at
40430_at	1613_s_at	34816_at	31797_at	37465_at	544_at	35866_at	33510_s_at	38979_at
41341_at	31611_s_at	38205_at	33973_at	37340_at	41566_at	39286_at	38807_at
36605_at	31419_r_at	39932_at	34497_at	34755_at	33225_at	864_at	37838_at
36374_at	32683_at	39651_at	36145_at	31767_at	38214_at	32256_r_at	40440_at
39485_g_at	40039_g_at	1048_at	35914_r_at	31635_g_at	39994_at	37903_at	31872_at	41077_at	1926_at
34102_at	38898_at	37546_r_at	33470_at	40482_s_at	40852_at	33509_at	40272_at	37609_at	32462_s_at	33514_at	35001_at
34004_at	32861_s_at	36884_at	36499_at	32560_s_at	36430_at	40375_at	34061_at
33726_at	40391_at	34583_at	32764_at	38859_at
32141_at	37195_at	33607_at	33311_at
35454_at	34554_at	32707_at	40178_at	458_at	31986_at
34025_at	38496_at	33407_at	38868_at
40917_at	35782_at	33940_at	2091_at
31567_at	41204_s_at	39598_at	39906_r_at
602_s_at	36877_at	40252_g_at	35033_at	34000_r_at
31360_at	32158_at	32271_at	38671_at
36806_at	41019_at	194_at
720_at	1628_at	32475_at
39290_f_at	1949_at
31765_at	1170_at	35903_at
31570_at
31378_at	32016_at	39912_at
32344_r_at	41336_at
986_at
33701_at
39459_at	33740_at	37448_s_at	40760_at	37066_at	33039_at	34909_at	931_at	35366_at	37626_at	33516_at	37194_at	34929_at	39434_at
41521_at	38003_s_at
40113_at
