# Supplementary material for: Iterative feature removal yields highly discriminative pathways
Source: BMC Genomics. 2013 Nov 25;14:832. doi: 10.1186/1471-2164-14-832 (PMC3879090; doi:10.1186/1471-2164-14-832)
Supplement: Additional file 5 — IFR_SSVM_Lung_acc. This file provides the accuracy of each iteration of IFR on lung cancer data using SSVM. [file 1471-2164-14-832-S5.txt]

1	24	0.22551699	1.00000000	0.97986577
2	27	0.18221812	1.00000000	0.99328859
3	30	0.25726301	1.00000000	0.99328859
4	30	0.27181436	1.00000000	0.96644295
5	29	0.15213622	1.00000000	0.99328859
6	31	0.11975416	1.00000000	0.97315436
7	30	0.18645301	1.00000000	0.98657718
8	30	0.17360483	1.00000000	0.96644295
9	30	0.22949113	1.00000000	0.95973154
10	31	0.13333809	1.00000000	0.97315436
11	30	0.30118551	1.00000000	0.95302013
12	29	0.18486312	1.00000000	0.97315436
13	31	0.21571299	1.00000000	0.97986577
14	31	0.14435810	1.00000000	0.93959732
15	31	0.17851828	1.00000000	0.95973154
16	31	0.28303942	1.00000000	0.95973154
17	31	0.28163315	1.00000000	0.97315436
18	31	0.15820799	1.00000000	0.97315436
19	30	0.15996996	1.00000000	0.95973154
20	30	0.17185905	1.00000000	0.94630872
21	30	0.20732140	1.00000000	0.89261745
22	29	0.23593995	1.00000000	0.96644295
23	29	0.28943767	1.00000000	0.93288591
24	30	0.22820238	1.00000000	0.97986577
25	29	0.21497644	1.00000000	0.95973154
26	29	0.23186990	1.00000000	0.95973154
27	29	0.20783779	1.00000000	0.96644295
28	29	0.22934340	1.00000000	0.97986577
29	30	0.20789667	1.00000000	0.95302013
30	30	0.29186634	1.00000000	0.93959732
31	30	0.24056119	1.00000000	0.96644295
32	30	0.18066353	1.00000000	0.97315436
33	30	0.24596632	1.00000000	0.93288591
34	30	0.21291323	1.00000000	0.95973154
35	28	0.24106477	1.00000000	0.93288591
36	30	0.24593622	1.00000000	0.95302013
37	29	0.20723506	1.00000000	0.91946309
38	29	0.20216362	1.00000000	0.94630872
39	31	0.19726515	1.00000000	0.97315436
40	29	0.24592702	1.00000000	0.95302013
41	31	0.21495015	1.00000000	0.93959732
42	28	0.27281803	1.00000000	0.95302013
43	30	0.21852376	1.00000000	0.87919463
44	29	0.25013400	1.00000000	0.96644295
45	32	0.21121876	1.00000000	0.93959732
46	29	0.31222655	1.00000000	0.91946309
47	29	0.32098160	1.00000000	0.95302013
48	28	0.30846149	1.00000000	0.88590604
49	27	0.41078871	1.00000000	0.89261745
50	31	0.20488447	1.00000000	0.90604027
51	31	0.31279852	1.00000000	0.94630872
52	32	0.26822001	1.00000000	0.93959732
53	30	0.38504143	1.00000000	0.95302013
54	34	0.20304078	1.00000000	0.93288591
55	29	0.27586482	1.00000000	0.96644295
56	29	0.25117176	1.00000000	0.89932886
57	30	0.50815665	1.00000000	0.83892617
58	31	0.23116695	1.00000000	0.92617450
59	30	0.30296074	1.00000000	0.88590604
60	30	0.48862872	1.00000000	0.86577181
61	30	0.27179972	1.00000000	0.93288591
62	31	0.27810926	1.00000000	0.91946309
63	31	0.26510202	1.00000000	0.87919463
64	29	0.43207983	1.00000000	0.95302013
65	30	0.27007799	1.00000000	0.91275168
66	30	0.23035860	1.00000000	0.95973154
67	30	0.27879234	1.00000000	0.95973154
68	30	0.29135256	1.00000000	0.93288591
69	32	0.37790709	1.00000000	0.87919463
70	30	0.48271253	1.00000000	0.94630872
71	30	0.54117307	1.00000000	0.93959732
72	30	0.30684067	1.00000000	0.93959732
73	30	0.34386618	1.00000000	0.84563758
74	29	0.48529016	1.00000000	0.94630872
75	28	0.32977060	1.00000000	0.91946309
76	30	0.26732801	1.00000000	0.78523490
77	29	0.34925783	1.00000000	0.91275168
78	30	0.31767320	1.00000000	0.93959732
79	30	0.54957953	1.00000000	0.79865772
80	29	0.34979811	1.00000000	0.87919463
81	29	0.28013574	1.00000000	0.87248322
82	29	0.31401586	1.00000000	0.93959732
83	31	0.45667129	1.00000000	0.82550336
84	30	0.47676782	1.00000000	0.90604027
85	30	0.32511918	1.00000000	0.79194631
86	30	0.49599615	1.00000000	0.93959732
87	31	0.31023459	1.00000000	0.90604027
88	31	0.41125084	1.00000000	0.74496644
89	31	0.34624896	1.00000000	0.87248322
90	31	0.37997993	1.00000000	0.89932886
91	29	0.38191347	1.00000000	0.81879195
92	29	0.54514726	1.00000000	0.87248322
93	30	0.34494897	1.00000000	0.86577181
94	29	0.42456831	1.00000000	0.87919463
95	29	0.41355842	1.00000000	0.79194631
96	29	0.37310337	1.00000000	0.89261745
97	30	0.35097586	1.00000000	0.87919463
98	30	0.33873692	1.00000000	0.79194631
99	29	0.34697714	1.00000000	0.85234899
100	30	0.47869363	1.00000000	0.87248322
101	30	0.27112161	1.00000000	0.89261745
102	30	0.40336784	1.00000000	0.67114094
103	30	0.28929638	1.00000000	0.83892617
104	30	0.37142657	1.00000000	0.89261745
105	30	0.45345111	1.00000000	0.83221477
106	30	0.45787271	1.00000000	0.82550336
107	30	0.28804916	1.00000000	0.87248322
108	28	0.41722467	1.00000000	0.84563758
109	30	0.34708078	1.00000000	0.86577181
110	29	0.39559572	1.00000000	0.85234899
111	28	0.34402680	1.00000000	0.89261745
112	29	0.31041837	1.00000000	0.92617450
113	30	0.40807363	1.00000000	0.91946309
114	30	0.39795111	1.00000000	0.91946309
115	29	0.47522381	1.00000000	0.87248322
116	28	0.37623998	1.00000000	0.77181208
117	30	0.32846308	1.00000000	0.79865772
118	30	0.51133632	1.00000000	0.85234899
119	29	0.41616958	1.00000000	0.88590604
120	30	0.36166674	1.00000000	0.87248322
121	31	0.52773095	1.00000000	0.89261745
122	32	0.42103418	1.00000000	0.81879195
123	29	0.34832651	1.00000000	0.82550336
124	32	0.54277914	1.00000000	0.82550336
125	30	0.77622478	1.00000000	0.83221477
126	31	0.46488313	1.00000000	0.86577181
127	30	0.51072158	1.00000000	0.77181208
128	31	0.43918753	1.00000000	0.92617450
129	29	0.55867989	1.00000000	0.71140940
130	30	0.43313476	1.00000000	0.86577181
131	30	0.46522985	1.00000000	0.71140940
132	29	0.55507164	1.00000000	0.89932886
133	30	0.68670293	1.00000000	0.77181208
134	29	0.53348852	1.00000000	0.83221477
135	31	0.47840240	1.00000000	0.75838926
136	30	0.58367199	1.00000000	0.91275168
137	32	0.53437987	1.00000000	0.89261745
138	30	0.48430362	1.00000000	0.83892617
139	30	0.51865975	1.00000000	0.87248322
140	31	0.35579626	1.00000000	0.80536913
141	29	0.46746265	1.00000000	0.89261745
142	29	0.46084481	1.00000000	0.83221477
143	29	0.41761235	1.00000000	0.75838926
144	30	0.53108668	1.00000000	0.74496644
145	30	0.57386574	1.00000000	0.85906040
146	30	0.45270425	1.00000000	0.83892617
147	30	0.58369075	1.00000000	0.89261745
148	29	0.49524086	1.00000000	0.74496644
149	29	0.67200085	1.00000000	0.69127517
150	29	0.59448688	1.00000000	0.75167785
151	31	0.76071827	1.00000000	0.78523490
152	29	0.52798599	1.00000000	0.79865772
153	30	0.78717891	1.00000000	0.80536913
154	30	0.55719106	1.00000000	0.77852349
155	31	0.55607179	1.00000000	0.73154362
156	30	0.50068887	1.00000000	0.67114094
157	29	0.53449572	1.00000000	0.86577181
158	29	0.41880450	1.00000000	0.55033557
159	30	0.54057444	1.00000000	0.73825503
160	30	0.58908078	1.00000000	0.75838926
161	29	0.81088122	1.00000000	0.84563758
162	30	0.53981429	1.00000000	0.78523490
163	30	0.39725236	1.00000000	0.74496644
164	30	0.44393897	1.00000000	0.79865772
165	29	0.47166642	1.00000000	0.79194631
166	30	0.73837622	1.00000000	0.63758389
167	31	0.70693648	1.00000000	0.73825503
168	31	0.54433356	1.00000000	0.79194631
169	31	0.54476917	1.00000000	0.69798658
170	31	0.44160273	1.00000000	0.83221477
171	30	0.66417794	1.00000000	0.82550336
172	31	0.50887454	1.00000000	0.76510067
173	30	0.55709566	1.00000000	0.77852349
174	31	0.55513318	1.00000000	0.80536913
175	29	0.58308751	1.00000000	0.86577181
176	31	0.62703764	1.00000000	0.82550336
177	30	0.55632420	1.00000000	0.77852349
178	29	0.84084398	1.00000000	0.59060403
179	30	0.79571844	1.00000000	0.46979866
180	29	0.74281196	1.00000000	0.83221477
181	30	0.71276389	1.00000000	0.65100671
182	30	0.85166073	1.00000000	0.78523490
183	33	0.60276834	1.00000000	0.78523490
184	31	0.78564366	1.00000000	0.67785235
185	31	0.73465493	1.00000000	0.87248322
186	29	0.81420521	1.00000000	0.76510067
187	31	0.64074738	1.00000000	0.72483221
188	31	0.55814995	1.00000000	0.84563758
189	31	0.62721700	1.00000000	0.78523490
190	31	0.59291867	1.00000000	0.74496644
191	31	0.62321990	1.00000000	0.72483221
192	31	0.51453714	1.00000000	0.89932886
193	29	0.61862135	1.00000000	0.91275168
194	31	0.72027823	1.00000000	0.73154362
195	31	0.53548535	1.00000000	0.84563758
196	30	0.63392969	1.00000000	0.81208054
197	31	0.66609542	1.00000000	0.75838926
198	30	0.56206785	1.00000000	0.73825503
199	30	0.52238280	1.00000000	0.67785235
200	30	0.69908245	1.00000000	0.87248322
201	31	0.95482874	1.00000000	0.73154362
202	30	0.68289592	1.00000000	0.73825503
203	30	0.86289057	1.00000000	0.70469799
204	31	0.55784349	1.00000000	0.81879195
205	31	0.69508088	1.00000000	0.64429530
206	30	0.80568365	1.00000000	0.73154362
207	31	0.90741815	1.00000000	0.79865772
208	31	0.89928637	1.00000000	0.73154362
209	31	0.65055289	1.00000000	0.78523490
210	30	0.60952328	1.00000000	0.85234899
211	31	0.74150571	1.00000000	0.77181208
212	30	0.84863400	1.00000000	0.67114094
213	30	0.48224783	1.00000000	0.77852349
214	30	0.56325007	1.00000000	0.79865772
215	29	0.61683132	1.00000000	0.64429530
216	29	0.95567356	1.00000000	0.75838926
217	31	0.83076696	1.00000000	0.75167785
218	30	0.93459151	1.00000000	0.75167785
219	30	0.87377027	1.00000000	0.84563758
220	31	0.68748468	1.00000000	0.83221477
221	30	1.05669419	1.00000000	0.79194631
222	31	0.78600775	1.00000000	0.73154362
223	31	1.01003552	1.00000000	0.77852349
224	32	0.85119192	1.00000000	0.77852349
225	31	0.78986728	1.00000000	0.78523490
226	31	0.54181271	1.00000000	0.78523490
227	31	0.82222899	1.00000000	0.71812081
228	31	0.98210197	1.00000000	0.69127517
229	30	1.50601886	1.00000000	0.63758389
230	31	0.72855813	1.00000000	0.68456376
231	31	0.88034252	1.00000000	0.57718121
232	29	0.90168028	1.00000000	0.78523490
233	31	1.00663487	1.00000000	0.84563758
234	31	0.88299198	1.00000000	0.60402685
235	28	0.94769607	1.00000000	0.57046980
236	31	1.47455214	1.00000000	0.62416107
237	31	1.01062275	1.00000000	0.73825503
238	30	0.99595933	1.00000000	0.65771812
239	29	0.70123717	0.93750000	0.67114094
240	29	0.69841471	0.96875000	0.72483221
241	28	0.53313640	0.93750000	0.81208054
242	28	0.39299334	0.96875000	0.78523490
243	27	0.71238111	0.96875000	0.60402685
244	28	0.38314436	0.93750000	0.74496644
245	28	0.42224255	0.93750000	0.79865772
246	27	0.54487470	0.90625000	0.65100671
247	27	0.93285626	0.93750000	0.73154362
248	27	0.39572653	0.90625000	0.71140940
249	28	0.52403361	0.93750000	0.73154362
250	28	0.56095461	0.93750000	0.63087248
251	26	0.67271069	0.96875000	0.80536913
252	28	0.71135112	0.90625000	0.77181208
253	27	0.52639957	0.93750000	0.70469799
254	26	0.49729030	0.90625000	0.69127517
255	28	0.51762298	0.93750000	0.74496644
256	28	0.57536841	0.93750000	0.76510067
257	27	0.58740042	0.90625000	0.67114094
258	27	0.72351901	0.93750000	0.65100671
259	27	0.73908847	0.93750000	0.73825503
260	27	0.57745444	0.93750000	0.82550336
261	27	0.51793920	0.90625000	0.81208054
262	27	0.37043434	0.90625000	0.71812081
263	27	0.43950704	0.93750000	0.85234899
264	27	0.39392097	0.90625000	0.83221477
265	28	0.39573362	0.93750000	0.75167785
266	27	0.53666366	0.93750000	0.83892617
267	27	0.47295329	0.93750000	0.78523490
268	27	0.45675343	0.90625000	0.67785235
269	27	0.84133470	0.93750000	0.71140940
270	27	0.69299068	0.90625000	0.85906040
271	27	0.53491915	0.93750000	0.88590604
272	27	0.59065326	0.87500000	0.79865772
273	27	0.58445128	0.96875000	0.73825503
274	27	0.49652485	0.93750000	0.71812081
275	27	0.51439967	0.93750000	0.67785235
276	27	0.44420128	0.90625000	0.88590604
277	26	0.96246454	0.93750000	0.61744966
278	27	0.53861134	0.90625000	0.78523490
279	27	0.53362812	0.90625000	0.75167785
280	27	0.74311934	0.90625000	0.77852349
281	27	0.78597425	0.90625000	0.82550336
282	27	0.78779287	0.93750000	0.69798658
283	27	0.40585165	0.90625000	0.75167785
284	27	0.68961015	0.93750000	0.74496644
285	27	0.45133138	0.93750000	0.68456376
286	27	0.51227800	0.90625000	0.73154362
287	27	0.57632358	0.90625000	0.68456376
288	27	0.57111219	0.87500000	0.83221477
289	27	0.45562328	0.93750000	0.75167785
290	27	0.41141637	0.90625000	0.79194631
291	27	0.66530557	0.87500000	0.70469799
292	28	0.61786513	0.90625000	0.81879195
293	27	0.74879059	0.93750000	0.59731544
294	27	0.63935070	0.87500000	0.68456376
295	28	0.81868882	0.87500000	0.70469799
296	26	0.60196812	0.93750000	0.71140940
297	27	0.54069992	0.87500000	0.63758389
298	27	0.97642628	0.90625000	0.72483221
299	25	0.57841491	0.90625000	0.83892617
300	27	0.49930953	0.90625000	0.71812081
301	27	0.75396882	0.93750000	0.62416107
302	27	0.51541593	0.87500000	0.69798658
303	27	0.52985280	0.93750000	0.61744966
304	27	0.54746599	0.90625000	0.71812081
305	27	0.57608659	0.90625000	0.61073826
306	28	1.01139851	0.90625000	0.58389262
307	28	0.68092007	0.93750000	0.65771812
308	27	0.69317691	0.93750000	0.75838926
309	27	0.69540423	0.90625000	0.76510067
310	27	0.87463444	0.87500000	0.68456376
311	27	0.92054702	0.93750000	0.77181208
312	27	0.58336691	0.90625000	0.86577181
313	27	0.52543087	0.87500000	0.77181208
314	27	0.50120075	0.87500000	0.78523490
315	27	1.23481558	0.93750000	0.79865772
316	27	0.68237908	0.87500000	0.65771812
317	27	0.67864574	0.87500000	0.61744966
318	27	0.93165999	0.87500000	0.73825503
319	27	1.05385131	0.93750000	0.79194631
320	27	0.67067622	0.90625000	0.71140940
321	27	0.61531152	0.90625000	0.65771812
322	27	0.74659752	0.90625000	0.57718121
323	27	0.63664619	0.90625000	0.81208054
324	27	0.67070166	0.93750000	0.73825503
325	27	0.61149196	0.87500000	0.75167785
326	27	0.56268891	0.87500000	0.48322148
327	26	0.66693991	0.84375000	0.53691275
328	26	0.75097675	0.90625000	0.77852349
329	26	0.73392544	0.90625000	0.81208054
330	26	0.98371744	0.87500000	0.66442953
331	26	1.15308800	0.87500000	0.70469799
332	27	0.59132079	0.87500000	0.64429530
333	26	0.72963764	0.87500000	0.69798658
334	26	1.54098273	0.87500000	0.71812081
335	26	0.79423535	0.90625000	0.66442953
336	26	0.61060331	0.87500000	0.75167785
337	27	0.57370446	0.90625000	0.80536913
338	25	0.48283090	0.87500000	0.63087248
339	23	0.68591135	0.81250000	0.77181208
340	24	0.67538401	0.84375000	0.68456376
341	24	0.65174921	0.81250000	0.68456376
342	24	0.54379476	0.87500000	0.67785235
343	24	0.76835571	0.84375000	0.81879195
344	25	0.70854801	0.84375000	0.71812081
345	23	0.47972512	0.87500000	0.73825503
346	24	0.53700689	0.84375000	0.78523490
347	24	0.84042362	0.84375000	0.70469799
348	25	0.58682411	0.84375000	0.85234899
349	24	0.54240299	0.84375000	0.70469799
350	24	0.51192155	0.84375000	0.80536913
351	25	0.76883897	0.84375000	0.74496644
352	24	0.94803269	0.84375000	0.73154362
353	26	0.61443617	0.84375000	0.69127517
354	24	0.83291129	0.84375000	0.79194631
355	25	0.67438382	0.87500000	0.82550336
356	25	0.53583761	0.84375000	0.76510067
357	25	1.05944763	0.87500000	0.81879195
358	25	0.80820783	0.81250000	0.65771812
359	24	1.00913827	0.84375000	0.72483221
360	26	1.08013930	0.87500000	0.78523490
361	25	0.52574590	0.81250000	0.84563758
362	24	0.51892247	0.81250000	0.82550336
363	23	0.45195043	0.81250000	0.79865772
364	23	0.61292606	0.81250000	0.71140940
365	22	0.67156068	0.81250000	0.78523490
366	24	0.62393534	0.81250000	0.85906040
367	23	0.85927957	0.81250000	0.83221477
368	23	0.76492531	0.81250000	0.84563758
369	22	0.58811934	0.81250000	0.73154362
370	24	0.52625386	0.84375000	0.77181208
371	25	0.81343262	0.81250000	0.74496644
372	23	0.70067522	0.78125000	0.87248322
373	25	0.63331554	0.81250000	0.78523490
374	24	0.74093181	0.81250000	0.78523490
375	22	0.61160673	0.81250000	0.75838926
376	22	0.74144983	0.81250000	0.79865772
377	23	0.59264340	0.81250000	0.81879195
378	22	0.83715314	0.81250000	0.74496644
379	23	0.44438264	0.78125000	0.61073826
380	24	0.59752863	0.81250000	0.85234899
381	21	0.69437053	0.78125000	0.78523490
382	20	0.64101534	0.81250000	0.74496644
383	20	0.72383148	0.78125000	0.71140940
384	22	0.50200506	0.71875000	0.69798658
385	19	0.45248994	0.75000000	0.71812081
386	20	1.09450385	0.78125000	0.71812081
387	23	0.83909068	0.75000000	0.83892617
388	19	0.72996745	0.78125000	0.53020134
389	21	0.66141827	0.81250000	0.83221477
390	20	0.46011780	0.78125000	0.55704698
391	20	0.64202303	0.78125000	0.53691275
392	20	0.79136655	0.71875000	0.57718121
393	20	0.77423038	0.75000000	0.78523490
394	20	0.69417631	0.78125000	0.65100671
395	19	1.15354594	0.81250000	0.55704698
396	19	0.49063338	0.75000000	0.57718121
397	19	0.84560068	0.81250000	0.61744966
398	20	0.55089927	0.75000000	0.64429530
399	20	1.06425217	0.75000000	0.71140940
400	19	0.73900637	0.78125000	0.60402685
401	20	0.79651800	0.75000000	0.48322148
402	19	0.77760239	0.71875000	0.64429530
403	19	0.76059798	0.71875000	0.55704698
404	19	0.81186907	0.65625000	0.65771812
405	19	0.77680225	0.75000000	0.48993289
406	18	0.80864739	0.78125000	0.51677852
407	17	0.60168764	0.75000000	0.76510067
408	18	0.50549629	0.71875000	0.87248322
409	18	1.00771065	0.75000000	0.78523490
410	17	0.47643677	0.71875000	0.81879195
411	16	0.57253788	0.71875000	0.72483221
412	17	0.34344838	0.65625000	0.79865772
413	17	0.35627806	0.71875000	0.89261745
414	17	0.28840832	0.68750000	0.91946309
415	18	0.34453120	0.68750000	0.85906040
416	17	0.43787495	0.68750000	0.91946309
417	17	0.36936109	0.68750000	0.87248322
418	19	0.43048622	0.68750000	0.87919463
419	17	0.31928225	0.68750000	0.85234899
420	17	0.30466381	0.68750000	0.89261745
421	18	0.39598305	0.68750000	0.92617450
422	17	0.38794721	0.68750000	0.91275168
423	17	0.25192385	0.68750000	0.90604027
424	18	0.26656929	0.68750000	0.87248322
425	18	0.51663109	0.68750000	0.90604027
426	19	0.32687725	0.68750000	0.89261745
427	17	0.21339402	0.68750000	0.92617450
428	19	0.33498523	0.68750000	0.89932886
429	18	0.41657031	0.68750000	0.88590604
430	15	0.39475555	0.68750000	0.87919463
431	17	0.31895662	0.65625000	0.89932886
432	17	0.24011829	0.68750000	0.89932886
433	17	0.26021134	0.68750000	0.87919463
434	17	0.24061176	0.68750000	0.90604027
435	16	0.45745587	0.65625000	0.89261745
436	17	0.37724124	0.68750000	0.88590604
437	17	0.33270161	0.65625000	0.91275168
438	17	0.57805740	0.68750000	0.89932886
439	16	0.28281022	0.65625000	0.87248322
440	17	0.46049037	0.68750000	0.89261745
441	17	0.46436081	0.68750000	0.89932886
442	17	0.37411001	0.65625000	0.81208054
443	15	0.52847545	0.65625000	0.86577181
444	16	0.60389315	0.68750000	0.83892617
445	15	0.51119264	0.68750000	0.83221477
446	14	0.43284149	0.65625000	0.89261745
447	18	0.40009521	0.65625000	0.91275168
448	15	0.35308804	0.65625000	0.89261745
449	16	0.50038723	0.65625000	0.87919463
450	15	0.48086017	0.65625000	0.90604027
451	15	0.58892000	0.65625000	0.88590604
452	15	0.60380207	0.65625000	0.87919463
453	17	0.58803327	0.65625000	0.89261745
454	14	0.30776810	0.65625000	0.87919463
455	17	0.53846431	0.65625000	0.86577181
456	15	0.45056057	0.65625000	0.89261745
457	14	0.74322022	0.62500000	0.85234899
458	14	0.53739949	0.65625000	0.89261745
459	15	0.44350003	0.59375000	0.89932886
460	14	0.45132246	0.62500000	0.88590604
461	11	0.37243082	0.62500000	0.89261745
462	12	0.24632603	0.59375000	0.88590604
463	14	0.42393247	0.62500000	0.89932886
464	8	0.36657270	0.59375000	0.89932886
465	9	0.19902759	0.56250000	0.89932886
466	8	0.20414118	0.53125000	0.89261745
467	6	0.29785850	0.56250000	0.90604027
468	8	0.45139904	0.59375000	0.89932886
469	8	0.28138574	0.56250000	0.88590604
470	7	0.19705462	0.56250000	0.89261745
471	8	0.17512854	0.56250000	0.90604027
472	8	0.20366004	0.56250000	0.89261745
473	8	0.34738296	0.56250000	0.87919463
474	7	0.22035558	0.56250000	0.89261745
475	9	0.21814180	0.56250000	0.90604027
476	10	0.27505542	0.56250000	0.89932886
477	9	0.29978333	0.56250000	0.89261745
478	8	0.19804887	0.56250000	0.89932886
479	8	0.28987678	0.56250000	0.89261745
480	8	0.48142896	0.56250000	0.89932886
481	10	0.25765360	0.56250000	0.89261745
482	12	0.15259901	0.53125000	0.89932886
483	8	0.15734623	0.53125000	0.89932886
484	5	0.25792275	0.53125000	0.89932886
485	4	0.22515911	0.53125000	0.89932886
486	6	0.24729621	0.53125000	0.89932886
487	4	0.20508258	0.53125000	0.90604027
488	4	0.27962525	0.53125000	0.89261745
489	4	0.38712460	0.56250000	0.89932886
490	5	0.15020081	0.53125000	0.89932886
491	4	0.34253159	0.53125000	0.89932886
492	3	0.30173822	0.56250000	0.89261745
493	3	0.32416336	0.53125000	0.88590604
494	2	0.29372172	0.53125000	0.90604027
495	3	0.46332914	0.56250000	0.90604027
496	1	0.43330922	0.53125000	0.89261745
497	3	0.32350763	0.53125000	0.90604027
498	2	0.65579694	0.62500000	0.90604027
499	1	0.46373076	0.53125000	0.86577181
500	1	0.00006031	0.50000000	0.10067114
501	14	0.00001976	0.50000000	0.10067114
502	2	0.00000026	0.50000000	0.10067114
503	1	0.00000001	0.50000000	0.10067114
