# Supplementary material for: Iterative feature removal yields highly discriminative pathways
Source: BMC Genomics. 2013 Nov 25;14:832. doi: 10.1186/1471-2164-14-832 (PMC3879090; doi:10.1186/1471-2164-14-832)
Supplement: Additional file 6 — IFR_LR_H3N2. This file is the comprehensive list of genes selected at each iteration when using IFR with sparse Logistic Regression on the influenza data. [file 1471-2164-14-832-S6.csv]

DNAJB6	CDK5	IFITM3	IFI44	IFI44L	LOC130074	AHCTF1	GBP1	GNG7	LY6E	OAS1	ACP5	RTP4	SERPING1	C13orf18	TNKS	SCO2
GNB5	ADAM28	EFHC1	CTSL1	ALDH9A1	PASK	FAM152B	IFI27	IFIT1	IFIT3	IL16	SMAD1	MT2A	GRAMD1C	FAM82C	ZNF83	PSME2	SIGLEC1	TCN2	C1QA	APOL6	IFITM1	IL18RAP	RSAD2	ISG15	SERTAD2
LHFPL2	TRIM22	JARID1B	SMPDL3A	MGLL	CTSL2	GGA2	EPB41L3	IFI6	LOC26010	AGRN	CD200	OAS2	P2RX1	C14orf122	HERC5	MS4A4A	PLSCR1	5414_at	HES2	XAF1	YTHDF1	SLC35C1	DDX60	RPLP2	MTMR9	C1QB	TPMT	TRPM2	ZNF135	PDCD1LG2	IRS2	YTHDC1
IRF9	ARIH2	ZNF274	ADAMTS5	CNP	ADRBK2	DNASE1L1	DUSP3	DUSP5	BPTF	CABIN1	PDCD4	ICAM3	IDH2	OAS3	ORM1	SRBD1	CORO1B	ACTR3B	MICAL3	RPS4X	RRAS	BLVRA	STAT1	TK1	PRDM2	USP9X	UNC119B	OASL	MBTPS1	ASH2L	AIM2	MPDU1	AFFX-HUMISGF3A/M97935_3_at
RBM5	CDKN1C	VAMP5	SLC22A7	PRSS21	BTN3A1	CHI3L1	CCR1	EGR3	FCER1G	RNF44	SAMD4A	IFIT5	FER1L3	GPT	MR1	IGHM	IRF7	KIT	KPNA1	LGALS9	MT1X	MX1	CUZD1	EIF3EIP	ZCCHC2	TUG1	ENOSF1	PSME1	SAV1	SAT1	CERK	C15orf29	FLJ12529	WDR23	FZD1	OGT	MYH13	TNFSF10	UBE2L6	RAPGEF2
UBE2C	TREX1	NCAPH	TDRD7	ANXA2	HLA-DOB	HLA-DQA1	NUP43	LILRA5	LMNB1	LOH11CR2A	LAP3	HSD17B12	ASB1	PTOV1	HERC6	EIF2AK2	CXCL6	IFIH1	DPEP2	PARP12	UPF3A	TAP1	TCTA	C3AR1	FZD5	FCRL2	RNFT2	STX16	KYNU	CCRL2	CD1C	FIBP	CD24	IGSF2	RIN1	ZBTB5	REC8
LILRB2	DLC1	AVIL	KIF2C	KPTN	OSBPL10	CMKLR1	CR2	DTX4	KIF4A	C20orf103	SAMHD1	PLEKHG3	HBBP1	EHD4	HOXA1	BIRC5	IFI35	SP110	IFIT2	LOC391020	LGALS3BP	LMNA	MKI67	PF4V1	POU2AF1	NAGK	MAP2K6	TRPV4	MT1P2	RANBP17	BST2	TBL1X	TCF7L2	TLR5	E2F8	C1orf115	ZBP1	CCNL2	CDC45L	CDCA3	CASP7	NEURL	PHF16	MELK	LRIG2
MAEA	DRAP1	CISH	CCR6	CX3CR1	CYP2J2	DHCR24	ZNF510	CBX7	DDX58	ACOT9	APOL2	C11orf67	NR3C1	IFI16	IL1R1	IL4R	STT3A	MKLN1	PHF11	DTL	GTPBP2	PGPEP1	CDCA8	PPP2R4	THNSL2	FLVCR2	PACS1	C20orf19	PRKCZ	PSMB9	RBM26	MAP2K4	LOC643332	SRC	STAT2	LOC728453	VRK2	C16orf3	DNALI1	DHX58	ZNF767	PLA2G6	DDO	RPS6KA5	TMCC2	KBTBD11	MAFB	AFFX-HUMISGF3A/M97935_MA_at	AFFX-HUMISGF3A/M97935_MB_at
NR1H3	ATP6AP2	LILRB1	BRD8	CHEK1	CPD	ATF2	CUX1	TYMP	BACE2	GCH1	TIMM10	LAMP3	TOR1B	CCR10	VPREB3	HLA-DQB1	IL1B	IL1RAP	KCNMA1	MX2	PPP1R12B	FAM108B1	FAM64A	BATF3	C6orf162	RHD	MOAP1	AACS	SP100	TRIM21	GPR137B	TNFAIP6	C2	C7orf49	CLPB	UNC93B1	CASP5	AOC3	ST3GAL5	LRP5L	AURKB	PSCD1	SPTLC2	HERPUD1
PARP3	BLCAP	TRAFD1	HNRNPA0	TBC1D8	CRAT	DTNB	EGR1	KLRK1	JMJD2B	KIAA0082	HEY1	GBP2	GLA	GPR19	GPR20	REPIN1	HADHA	HMOX1	HPN	FOXN2	IGHD	FADS3	ARSA	MFNG	NOTCH4	WDR42A	NUSAP1	ACP2	BCL11A	SLC37A1	FLJ11286	FAM46A	H2AFJ	CABC1	BAK1	TRIM27	RHCE	SECTM1	DPEP3	SGK1	TAP2	TNNT1	ZNF7	C5orf21	CASP10	DGKD	DIXDC1	MARCO	IQGAP1
TSPAN3	CDKN1A	AKR1A1	IFI30	TRIM38	SP140	CLTC	ADM	DUSP4	NLRP1	ATG2A	C22orf9	BRD1	ZDHHC24	MKNK2	IGKV1-37	C12orf24	IDH1	IDS	IMPA2	ITIH1	KCNJ2	MT1F	ATF3	ATOX1	NIT1	NT5E	NRN1	ERGIC3	GINS2	ZSCAN2	TMEM51	APPL2	PPP3CA	PRKDC	MAPK4	SQRDL	RPL22	BLM	VLDLR	RNF103	C14orf138	ZNF665	SSPN	SOCS1	TNFRSF10B	TRIM24	MBD4	USP13	CD22
UBE4B	ADAR	HCP5	PNRC1	IRAK3	ADCY7	MTERFD2	ADK	FAM134C	EPHB2	TPX2	ASCC3L1	PDZD2	CEP68	RGL1	GALE	GATM	TSPAN13	ZNF544	IL15	CXCL10	ISG20	KCNJ3	RAB8A	GADD45B	NRTN	SERPINE1	ETV7	CECR1	PITPNA	GPATCH1	GOLSYN	FRMD4A	AXL	CENTA2	PSMB2	CHPT1	PTPRK	RPLP1	BDH1	SRPK2	TFAP2A	TMEM1	TST	TUBA4A	PRKRIP1	NARS2	MUM1	EDG6	PIAS2
ADA	ABCC5	CALCOCO2	CREB3	LILRB4	HRASLS3	EGLN2	CYLC1	DEFA4	COCH	ABCA1	EIF2C4	FCER2	SCAP	TBC1D9	ARHGEF9	ITGB3BP	PLXNB2	GBE1	DDEF1IT1	HBZ	HGF	HK3	TNFRSF9	KCNA10	LGALS1	LMO2	LY9	MTF1	NFKBIE	GTSE1	C9orf127	PLAUR	PML	MUPCDH	SAMD9	TMCO3	MRPS18A	DCUN1D2	ZNF701	C11orf75	PBXIP1	QARS	RAF1	RPGR	RPS3	RPS5	SRR	SIAH2	SLC6A12
AKAP8	CRIP2	DHX9	DSC1	HSPA4L	COBLL1	MAST3	CBX5	SH3BP4	WSB1	NARF	GPD2	GPR35	SLC43A3	ANXA5	AOC2	IL1RN	LAIR1	MCM4	CRLF3	PDGFRB	PLAGL2	PANK4	DBNDD2	AZU1	ERO1LB	PLSCR2	C3orf14	RFX5	RTN2	CEACAM1	SFRS5	CLEC7A	SIAH1	POLR3D	SPG7	TNF	TRAF5	PHLDA2	UPK3A	CUL1	EMR3	PSRC1	PKP4	BHLHB2	SCARF1	GALNT4	CBR1	SPHK1	ZMYM5
DHRS9	BTN3A3	CBX1	CIRBP	COL8A2	TICAM1	CAMSAP1	DACH1	HBEGF	SERPINB1	EZH1	DNPEP	FPR3	FLRT3	GM2A	FFAR2	GSTZ1	ANXA4	NCKAP1L	ICAM4	INPP5A	ITGB3	NRF1	OR2C1	PBX3	PCK2	PLAC8	RAPGEF6	MCM10	TRPV6	PRKCB1	TUBB4Q	PPM1H	SLAMF7	SCN3A	NSUN3	CARD9	SFRS1	POU5F1P4	SLC1A3	AURKA	MED22	PANK2	FLJ14082	NAT13	EFHC2	FAIM3	KLF4	TJP2	RASSF2
CHAF1A	ZNF263	CST4	SNF1LK	CYBB	ELA2	APOBEC3A	FOXM1	PUM2	ISCU	DISC1	USP25	HDAC1	IL15RA	IPO5	MFAP2	ACHE	MYD88	NFE2L1	TXNDC14	ACP6	POMP	L1TD1	C2orf42	BANK1	TRMT12	RALGPS2	MSL2L1	SLC47A1	C2orf33	PARP11	RPA2	SELP	NCAPG	SNRP70	BUB1B	TGFBR2	727729_at	VIPR1	ZNF217	CENPM	TCTN1	MYH14	TMEM180	C9orf45	CCDC130	APH1B	MYST1	HSDL2	APOL1
ACTR1B	SFRS14	RNF41	NOD1	DDX17	TMED1	CTH	MGC24039	FGFR3	IKZF3	FOXO1	PHLPP	FBXW11	FKBP15	SEC14L2	SMPX	SGSM3	GLS	HMGCL	HSPA1B	TMEM110	ARHGAP5	NDUFA10	NF2	NFKBIL1	VPS37C	RNF31	PKIA	INPP5E	ZC3HAV1	PSMB1	RGL2	S100P	GORASP1	VAMP1	SYN2	CORO2A	MZF1	TRIM26	ZNF557	GSDMDC1	APOL3	CANX	CAPNS1	HIST1H2AM	NACAP1	ABCC3	ADAM19	UAP1L1	CD19
ATG7	CEACAM8	RUNDC3A	ACSM1	MYL6B	CTSZ	ACAN	EXTL2	FEN1	ZFP30	MRPS27	FAM120A	KIAA0146	FUT8	CNNM3	SLC39A1	P2RY10	TMOD2	MICB	NBN	P2RX7	TLR7	C9orf156	CAB39	ABCB4	PNOC	HCG4	SLFN12	HJURP	LMBRD1	C20orf3	HEG1	ALDH18A1	RPL4	RPL8	RPS13	RREB1	SLC3A2	MPPE1	CAPRIN2	TAF4	TNNT3	WNT3	SHCBP1	HIST1H2BO	RASSF4	CUL3	GTPBP3	KLHL22	B3GALT4
GNPDA1	STUB1	RPP30	RBCK1	SLC2A6	CKM	GPR125	EEF2	FBL	C18orf24	EPN2	USP22	LYPLA3	NIPBL	NAT9	AMPD2	IGHV3-72	HLA-E	NR4A1	HSD11B1	ID3	LOC346329	LIM2	NAGA	PABPC3	SCAND1	BRWD1	RIN2	LRRN3	TMEM140	MAPK11	SLAMF8	NDRG3	PEX5	RAD51	RPL3	RRM2	CCL11	CXCR5	SORL1	ZFP36L2	TNFAIP3	TRAF3	TSPYL1	ZNF227	TMEM53	ABCA11	TMEM62	ZNF93	UXT
MSLN	CDX4	CENPA	CEACAM3	CDC37	ACOT7	DCTD	RBM16	ABLIM3	CYFIP1	ABCA5	MTCH1	FUT4	GART	IL1F5	GPKOW	PILRB	HBQ1	KCNMB1	KIR2DL3	LY75	NDUFV2	ATP1B3	NUP98	CLEC1A	RXFP3	POLR2B	PLEKHB2	NLRP2	SMEK1	ODZ3	WDR45L	RPGRIP1	RABGGTA	SBF1	UBE2Z	SMARCA2	BRCA2	THBS1	TK2	TRAF1	TSN	LOC729105	PRRG4	SLC39A7	RHBDF2	ARHGAP10	CAPG	CAST	TUBB6
DPP3	CXCR6	HPSE	FGL2	MTMR11	ADD1	ADORA2B	CSTF2	ELF1	ELK4	ALDH3B1	FHL2	ZHX2	GOLGA8A	ARHGEF18	SPECC1L	TNPO3	MAFF	DHRS7B	ZBTB32	ANXA7	TRIM23	KPNA3	LAMA5	LIF	MYH6	ORM2	PAK2	PPAT	LRRC49	AUH	KIAA1797	DPPA4	ASF1B	CNDP2	CACNA2D3	GABRQ	UBFD1	IRGC	CALCOCO1	CREBZF	RNASE2	RNH1	RPS14	SAA4	SEMG1	LOC644035	BPI	STAT5B	SYPL1
CENPF	ADFP	ADH1A	GPR175	ADPRH	CYB561	DDB2	AES	AFP	DPYSL2	EEF1D	EXT1	TMCC1	CDC2L6	POGZ	SRGAP2	CDC42EP4	AMACR	DAPK2	ZNF318	ZNF345	LSM14A	GGA1	GMEB2	MYLIP	GTF2H1	INHBB	INSL3	KPNB1	KRT13	SNX19	P2RX5	ABCB1	MRPL16	OLAH	CHST12	JMJD1A	PBK	PSMA5	ATP13A1	MKL2	APOBEC3G	RPL18	SDC2	SLC22A4	SPIB	SQLE	TLE1	TOP2A	UBE2G1
RTN3	MERTK	TADA3L	NEBL	KLRA1	AKR1C4	DDX42	SLC31A2	DFNA5	DNASE2	LGTN	ELF4	EMP1	ARC	AMD1	GDF1	GNA15	GNGT1	TMEM80	C17orf60	IGLV3-25	BLNK	KCNN3	ARG2	LOC390354	MYO1F	TAS2R3	PDGFRL	PFKFB3	PGM1	PLEK	POU4F3	FANCI	PRKCH	PRDM10	CXCR7	RPA1	CXCL11	ANKRD5	NOD2	SIL1	FLJ21865	DCLRE1B	MARCKSL1	ADAM17	TTN	TNFRSF4	UBA7	XPC	SCNM1
TOPORS	ABCA7	CRTAP	ZNF211	CLCN5	CSRP1	DBP	TOR1A	EGF	AKT1	FANCA	MAPRE1	LIMCH1	ANKLE2	SSBP2	GABRD	LRIG1	ZNF337	PKD2L2	RPUSD2	RABGEF1	GOLGA4	GZMK	APBA2	HPGD	RBPJ	LGALS8	CYP4F3	LTK	ARSB	MICA	AFF1	ABCC1	NAP1L2	NASP	NID1	G0S2	ABHD5	EXOSC9	TRPM4	RAB20	RETN	KIF15	PTK6	BACH2	RP5-1077B9.4	RPL15	RPS16	RRAD	C16orf58
MPZL2	NDC80	UBAC1	SFRS2B	C10orf10	OIP5	CKB	115648_at	CLK2	SPATA2L	NQO1	ETV6	DIS3	GPD1L	ZCCHC11	GNRH1	TRAV13-2	IGLV2-14	MAPBPIP	GRN	ILK	ING1	EIF6	FADS1	LPL	LOC442171	MT1G	MUC1	MYB	NTSR1	PAFAH1B3	IL22	PDE4A	CHMP5	ANKHD1	HEATR2	BANP	HRASLS2	LRRC20	CHD7	PRKAR1A	CRTAM	C1GALT1	PTGIR	PTPRO	LY6G6D	SET	MMS19	FOXL2	ZEB1
MBNL2	LRRC23	SNAPC5	CDR2	MGEA5	DIDO1	HGSNAT	RNF38	LPAR1	ERG	ICK	TXNDC4	NR5A2	SLC39A6	GAS6	GCNT1	SLC17A5	GPM6A	GRINA	HSPA1L	hCG_2040224	IGFBP7	LBR	LRCH4	ME1	MITF	NFIB	NOV	AMZ2	ACTL6B	PMP22	SYTL2	SAPS3	RNF126	MREG	EDEM2	CSGALNACT1	PMEPA1	RAB5B	RPL19	S100B	DNAJC1	SPOCK1	SRPR	SCD5	REEP4	CALR	HIST2H2BE	MBD2	SLC16A4
GPA33	CBARA1	CORO2B	ZNF238	SYNCRIP	SLC19A2	GAS2L1	MTHFD2	RAB40B	ADAMTS8	FSTL1	CCBP2	CTRL	CTSG	DECR1	ASXL1	ATF5	SLITRK3	ANKRD6	PANX1	METTL7A	NCR3	C1orf144	EIF3K	IGHV3-23	ZBTB48	HLA-DPA1	DNAJB1	LIMK2	MCM6	NMBR	PAWR	PCNA	GOLGA7	PHF20	PDC	C22orf28	CMPK1	WBP11	SERPINB9	PRRX1	AHI1	FAM70A	PPP6C	C1orf183	ZNF248	QDPR	AVPI1	RPL37A	RPS21
SLC35B1	IVNS1ABP	CFTR	SLC27A3	CENTG2	CCR3	SLC31A1	VENTXP1	CYP27A1	DOCK3	E2F5	EIF5	FCGRT	FCN1	KIAA0265	SWAP70	AKR1B1	KANK1	SIRT1	EML2	GNAL	GNAQ	GOLGA3	GYPE	EFEMP2	HLA-A	JAK2	JARID2	NR3C2	MMP8	CEACAM6	IER5	FXYD6	SH3TC1	RSBN1	PH-4	SEC61A2	IMPACT	BCAS4	C7orf44	MAPK9	RAB22A	RBL2	RNASE1	SMAP1	SMARCD3	TAZ	TGM3	THBD	728185_at
CDH8	ACTR2	RBM12	TNIP1	NPC2	CTCF	RFPL2	WDR3	UTS2	ABCB8	TMC6	CPT1B	STOM	CLN8	VASH1	KLHDC2	GABPB2	CBY1	DECR2	PITPNC1	GDF2	AKAP8L	USP21	SNX15	HBG2	ICAM2	LDLR	RHOH	ARRB1	NINJ2	CLEC4A	PHF2	C20orf29	ARHGAP15	ZNF167	PRTN3	AGPAT3	C16orf62	KIAA0495	WDR19	REL	RPL38	RPS6	SORT1	SFRS6	FNDC3B	BCL11B	TALDO1	TFF3	ZNF204
TOM1	SNUPN	M6PRBP1	BATF	RABL4	TPPP	PROSC	PNKP	PAQR4	COX8A	DGKB	DCX	DIAPH2	EMP3	ERF	TMEM194	TTC28	SF3B1	ZFYVE26	UBXD7	GDI1	ANGPTL3	IDH3A	IL10RB	LOC392454	FAM102A	SMAD2	GOLGA8B	MYH9	MYO7A	CCDC44	ZNF571	NCKIPSD	ARMCX3	TMEM66	RP6-213H19.1	POLR2C	NECAB2	PRR5	MFN1	C11orf17	PSMB8	SLC12A9	CASS4	SMURF1	CCL2	IKZF4	TMEM168	BMP3	SNTB1
CDKN1B	BTN2A2	ERMAP	TMEM123	TPP1	CLTA	ASB6	CSH1	B3GNTL1	CTSE	ELAVL4	PTPLB	EPS8	ALCAM	KIF21B	ATG4B	TARDBP	ARL2BP	PATZ1	SPO11	FRK	SENP6	LDLRAP1	HLA-B	HOXB2	IL10	IL18	RHOC	LTF	NEU1	PAFAH1B1	PDE3B	TRIM33	LIPT1	STYXL1	PLOD1	PLP1	PMS1	LIME1	IMP3	WWC3	C19orf10	PCDHGA11	PCDHA3	NDRG2	RARRES3	RELB	RPL5	CFB	LOC642741
HBS1L	CLCN3	CLU	CTNNA1	CYP4A11	DGKA	DKC1	EMX2	FCER1A	CPEB3	MTMR15	FCHO1	ZNF281	FTH1	HYPK	STAP1	FGF21	APEX2	BIN1	GMDS	GPX3	ORMDL2	GSS	ANAPC2	NME7	GMPPA	LIPC	PAFAH2	PFN2	PI3	PIK3CD	POLR2I	CTSA	PRPF38B	SLC38A7	GIMAP4	PRPSAP2	LYRM1	EP400	SCUBE2	HRH4	RPL13	CCL8	PDIA2	WNK1	BRCA1	STAU1	BSG	DYNLT1	TSC1
CDR1	CEBPG	HTATIP2	MXD4	LILRB5	LILRA3	PKIG	KLHDC3	VCAN	AARS	ELF2	ERCC6	KIAA0907	DKK1	CAND2	PHF8	OBSL1	FOSB	GMPPB	IGFBP3	IL5RA	KLRB1	LAG3	LCN2	LEP	MYBL2	MYO1E	NACA	PBX2	MEX3C	TPPP3	POLR2E	ASNSD1	NDE1	SNRK	C20orf12	ECHDC2	PREP	SLC39A4	MYO5C	PSMB5	C12orf5	LOC643641	TMPRSS3	S100PBP	DEPDC6	SUMO3	SPAG4	TACC1	UBE2D2
RAPGEF3	PRPF8	IGF2BP3	TCFL5	CEACAM7	CD300C	MORF4L1	CCNI	SOX30	CCDC101	CSH2	EDNRA	FAU	FGB	BICD2	VPS8	MTCH2	RPS6KC1	GGCX	GYG1	PSAT1	GLTSCR2	HLA-DRB1	HOXD13	IMPDH2	INDO	LOC390998	LRMP	LOC442257	NUMA1	ODC1	OPRD1	C8orf70	DCXR	MPP6	ERAP1	PNN	UBL3	PON2	PIGG	WSB2	ZNF395	CTNNBL1	PRDM9	KLHL1	PTPRM	RBBP4	RBM4	RGS2	RPS6KA2
CRISP3	ARFGEF2	IFITM2	COL4A4	EDG1	EPHX2	SIN3B	HARS2	TTC9	ALPPL2	GAPVD1	HBP1	SEC22A	COQ2	HSD17B10	HMOX2	HOXA3	ID1	IFRD1	IL7	LOC400451	STS	MDK	MEFV	NUDT1	NONO	NPY2R	SLC22A18AS	GLRX2	POLR1D	TRPV2	PEX5L	PIK3C2B	IMPAD1	SLC41A3	C2orf18	VPS13D	PCMTD2	PPP3R1	KCNQ1DN	CDV3	TBC1D22B	PRNP	BEGAIN	KIAA1598	RPS23	SCT	ALDH8A1	SHMT2	CASD1
CDH4	TNK2	PMVK	IMMT	MAP4K1	AKAP13	MGAT4A	CLPTM1	CRYBB1	CTSD	E2F3	EMR1	FANCF	PHLPPL	RHOBTB2	KIAA0746	SIRT3	ASPM	CNTNAP2	NPHP4	SPAG8	KLHL3	CXCR3	ANPEP	HFE	APOH	ASGR1	NPPB	NRCAM	P2RX4	ZNF107	AZIN1	C1orf181	ATPBD1B	AFTPH	LRDD	FLJ10357	PRKCSH	PSMD8	PTH2R	RBBP8	RNF4	SOS1	BRDT	CDKL5	BTK	TRGV5P	TNFRSF1B	CACNA1A	C16orf53
CHST4	ALG3	SPON1	POLG2	CLC	CLCN2	CPA1	DDB1	DOK1	196515_at	ALAS1	FRMPD1	WDR37	RTF1	DNAJC13	DDAH2	HEBP2	STX12	PRPF31	FBXO3	NBEA	INVS	VENTX	GLI3	IGLV6-57	29060_at	LASS2	ITGA6	GSTK1	MARCKS	MAG	MGST3	LUC7L2	HECA	POU2F2	RETSAT	COMMD4	STX17	ARHGEF10L	C12orf35	ETNK1	ANKRD10	KIF16B	IFT122	SLC2A4RG	CHMP1B	PYGL	RAD52	RPS2	RPS11
PDCD6	PDZK1IP1	EIF1B	CDKN3	TIMM23	AGPAT2	KIF1C	GRAP	TMED10	CCDC85B	CAPN10	CHIT1	TXNRD3	COMP	CRK	PTCRA	FDXR	FRMD4B	TSPYL4	DPY19L1	FNBP4	PPP1R13B	KCTD2	PSD4	PISD	RPL36	GNA12	SLCO4A1	GUCY1B3	C18orf8	AQP1	KRT16	ARHGDIB	LPP	SH2D1A	MGAT1	LOC442215	MTHFD1	NFIL3	PAX1	CDKL3	RAB8B	UBASH3A	ATP6V1G2	SASH3	BSDC1	TBC1D2	IL17RB	PRSS7	C15orf24
DNAL4	SPRY2	ZMYND11	ZWINT	CLCN6	FKTN	ELL2	GARNL4	NUP210	GABARAPL1	FAM119B	DEXI	CLEC2D	GRM6	GZMB	HCLS1	IGF2R	ITGA2B	ATP9B	LYN	MLLT4	MT1E	ATP2A3	CINP	ATP6V1A	SERPINE2	PKNOX1	WDR60	MNS1	VNN3	LAPTM4B	PRKCA	RAG1AP1	BBS1	RAP2B	RARA	RBP4	ELOVL5	RPL11	RPL37	RPN1	OSGEPL1	DCLRE1C	SPN	SRD5A1	TBP	TCF7	ZNF354A	TGIF1	TIMP2
CDH2	HIPK3	YAF2	INADL	NET1	CDC42EP2	LILRA1	PTP4A3	PHB2	DHRS1	CLCN7	LOC137886	ZNF675	ALAS2	CD93	FLT3	ASTN2	RPL13A	DNM3	B4GALT1	EML4	JUN	JUNB	399563_at	MNT	NEDD8	NFE2L2	NSF	PEBP1	PCSK6	TTC15	FAM53C	CRNKL1	ANKFY1	CROP	TAPBPL	C17orf71	TMEM40	FLJ11151	ZMAT5	PLXDC1	RCN3	CYP4F11	IL22RA1	RYK	VPS52	SFTPD	CENTD3	GINS3	SMARCE1
SPRY1	B3GNT1	COX4I1	MEGF6	EGR2	APOBEC3F	FHL3	TFEC	CARD8	RUFY3	NACAD	MGRN1	TRIM2	UNC84A	LARP1	AMFR	GFI1	PDIA3	CCDC106	ACAA1	HOXB8	FOXK2	INPP1	KIR2DL1	KRT10	LMAN1	MECP2	MEF2A	NFKBIB	CALY	PCBP2	HDDC2	PCYT1A	SERPINB6	FLJ10404	SLC35F2	POLR3E	HHAT	TEX2	TM9SF3	S100A4	ATXN2	SFRS8	SLC2A1	SREBF2	TPT1	ZYX	C17orf53	SH3TC2	JTV1
PSME3	RABEPK	CDKN2C	GNB2L1	SEC24B	LRRC41	PAIP1	PTTG2	MAP3K2	NUP50	STIP1	AP1B1	ABAT	DSG1	EIF4G2	ABCD1	RALY	TCF25	EHBP1	RAB38	PRKD2	TMEM186	DKK2	GNS	GRK5	SAC3D1	RPA4	SERTAD3	IL6ST	IL8	IRF1	NDUFS7	ARSD	MCM2	P2RY6	EGFL7	DUSP13	SPG21	PLAG1	PMS2L1	GPR85	EPS8L1	RPP25	PSG6	SPPL2B	NT5M	KIAA1219	PTX3	SCPEP1	FN3K
STAG1	MTHFS	HPS5	AP2S1	CLN3	CSF1R	CTNND1	DLG1	F2RL2	MED13L	ADNP	PRPF6	FYB	OLFML2B	GARS	GHITM	ZCCHC4	CXCL1	GTF3C2	CTAG2	XIAP	IGHMBP2	KCNN4	NAP1L1	NOS3	DERA	SIDT2	PDE2A	DHRS7	YIPF1	RHOF	RC3H2	RNF111	KLHL24	FLJ20699	MOBKL1B	TMEM39A	PPP3CC	SLC35E3	VPS35	CYP26B1	MCCC1	RTN4	ATP10A	SPC25	BCKDHB	CCL7	BMI1	PORCN	STAT5A
RASGRP2	CLEC4M	ABCA8	SEMA3C	HHLA3	MCM3APAS	COL5A2	COMT	COX11	RPL10L	DLG3	ALDH2	FBXO21	JMJD2C	MGA	ANKS1A	MYST4	GSTM4	HOXC4	ITGB5	KRT9	LIMS1	LNPEP	MAOA	ARHGEF3	SH3GLB1	PDE3A	PKD2	PKP2	ATP6V0B	CLIC5	POLB	QPCTL	CDKAL1	C1orf109	SMPD3	TMEM34	55752_at	C9orf46	PSEN2	TOMM22	AICDA	ACTA1	RPS19	RXRB	SDCBP	PJA1	C5orf28	LOC645538	SLC15A2
DSCR3	CEBPE	CETP	CEACAM4	CKAP4	LILRB3	HNRNPUL1	PIK3IP1	KIR3DL3	CRKL	CYP51A1	DSC2	DSP	FANCE	KIF1B	AGTPBP1	ATMIN	FAM62A	ANGEL1	UNC84B	INTS7	CCDC28A	GALNT3	ABP1	ZNF451	CNNM4	CYFIP2	GLB1	GP1BA	SNX24	CHMP4A	LMCD1	HAL	HMGN1	IDH3G	MANBA	MIPEP	ACO1	OCRL	PEX1	PLAT	CCHCR1	LEPROT	ASPN	UCKL1	AURKAIP1	ZNF692	PCDHB13	CDC42SE1	PSMB10
NAALAD2	CDH15	EBI3	SYCP2	CDS1	TM9SF1	STAG3	TMED2	CHD3	AP4S1	CD300A	CRYBA1	CYP2B7P1	FBP1	NLGN4Y	RAB3GAP1	CAMTA1	RNF167	GIF	D4S234E	HIST1H1B	HOXA9	IL9	ITPR1	NEK2	PCCA	ISOC1	SLC25A3	TM6SF1	KCTD5	EGLN1	ACPP	ANKZF1	LRRC59	NPLOC4	RCOR3	LGMN	CLDND1	MTUS1	RANBP1	RGS12	BRD2	C14orf93	RPL3L	ATXN7	HEATR6	USP46	KLF10	TNP2	TUBB2A
COL4A3BP	TSPAN2	PDIA6	ZNF443	COG5	FST	CUGBP1	MSL3L1	GCN1L1	SDS	PLCL2	OSBP2	ALOX5	ZNF324	ERAL1	RGS17	SCHIP1	ANXA3	HNRNPH2	341651_at	APOE	IL2RA	AQP4	INPP5B	IRF2	KIF11	VGLL3	CD46	MMP1	OR2J3	NEFH	NKX3-1	CHMP1A	CLDN18	CRIM1	VGLL1	ATP5I	PLCB3	PMM1	CYTL1	PLEKHA5	PUS7	TOMM7	LZTFL1	C9orf167	PARP16	SUSD4	FANCL	ZNF821	PRKACB
ZBTB33	SH2B3	TRIM10	FRY	SORBS3	MYL9	PDLIM5	LSM6	CLK1	CRYGC	CYP2E1	ZNF467	DPP4	DUSP6	RPGRIP1L	LEMD3	RIPK5	PTPN22	POLM	PTRF	NRG1	STOML2	APEX1	APOA2	ID2	KNG1	KPNA2	LDHA	ABLIM1	LTBP3	KITLG	KRT18P38	LOC442175	ATP5A1	DYNC1LI1	NAGPA	HSPC152	GEMIN8	TESC	C14orf105	PPP2R5B	UCHL5IP	DDX27	RBM22	DHX32	POLD4	BARD1	REG1B	S100A1	TOR3A
GPR64	CNKSR1	IKZF1	HMG20A	RASSF1	CHRNB1	TRIM9	NLRP3	AP2M1	CLIC2	CS	CST3	EFNB1	ABCD2	COPZ1	FBXL11	EXOC7	ATP13A2	SMUG1	SLC7A11	FBXO9	APOBEC3C	N6AMT1	GSTM3	GUCY1A3	UBN1	ANXA2P3	ITGA5	LRP1	LTB	MME	MYCN	NELL2	TAS2R8	ARS2	SKIP	ZAK	DNAJC3	PTPRC	NGB	RPL12	RPL35A	SCML1	SEC14L1	SNAPC2	BPHL	SSB	STK3	TAF13	TCEB3
IGSF6	OCLM	ABHD2	NISCH	RNF13	115123_at	ETV3	EZH2	FAAH	FOXJ3	ARHGEF15	SETD1B	PHLDB1	KIAA1024	ANKRD12	MLYCD	ZNF500	KIAA0284	CCDC56	C13orf15	HIPK2	GTF2F2	GYS1	HRC	APOC3	ITGAE	KRT12	RHOB	LAMC1	MEF2C	ASGR2	LOC442240	MYO9B	OSM	CYB5R4	PLEKHO1	SLC15A3	SERPINA1	PMCH	TREM1	POU6F1	RBM35A	TMEM38B	STK32B	TRIM36	INTS9	MOSPD1	PAPOLB	REV3L	SFRP4
PARP2	TRIM28	STAM2	POLD3	BAZ1A	COL9A2	PRRC1	TCEAL2	DAB2	DSPP	EMX1	ACSL3	MRAS	PPM1E	FKBP3	KIF13B	SASH1	LILRA4	POLA2	LASS6	RIBC2	HEYL	MSTN	ACAD8	SND1	GRIA4	GRM3	HADH	ANXA11	SFT2D2	LIMK1	NDUFS1	ATM	OGDH	HP1BP3	PCBD1	KLF3	TXNDC3	PLXNA2	WNT4	DDX4	FBXL12	SPTLC3	AMBRA1	PEX26	PYGB	RANBP2	RGS16	RLN2	BCL7A
NBR2	OS9	CLP1	U2AF2	AAMP	ROPN1B	DHPS	DYRK1A	ELAVL2	EPB41L2	FARSA	ALDH3A2	FGR	IKZF2	DZIP1	NUP205	PMPCA	SYT11	ELA3B	ARFIP1	GNG5	GPLD1	MRPS18B	C1GALT1C1	ITPKB	KLRC3	LOC391132	ARNTL	MAP3K4	MPP3	NFATC3	NMB	OXA1L	PAH	FAM26B	CLEC1B	REV1	SYT17	C10orf92	TMEM70	RIOK2	FGD6	PCNP	PPCDC	BCS1L	SELL	SLA	TCP11	TSPAN8	UBTF
MAMLD1	LHFP	LANCL1	KLF2	ATP5H	CEBPB	ARFGEF1	CSNK1D	EDNRB	FCGR3B	RAB11FIP2	MSRB2	C1orf34	CAMSAP1L1	ARFIP2	C20orf4	ACOT11	WIPI2	INTS6	GLRX	GP9	NKIRAS2	DCPS	BRD7	NCAPH2	APAF1	HNRNPU	HSP90AB1	CD82	KCNK2	KIF22	KRT19	LOC390363	LOX	MAZ	DNAJB9	MYO10	NNMT	SLC35C2	LOC51149	HOOK1	TMBIM4	GNL3L	IFT57	PSPC1	MKL1	RAB5A	ACTA2	DHX35	TTC23
CDK6	SDCCAG3	OSBPL7	COL4A3	CRHBP	CRY1	PARP1	DIO1	EIF1AX	COPG	MMRN1	MAPK8IP3	CLCF1	MKRN2	BAMBI	GAP43	TANC2	TCTN3	MYCBP	FXC1	STEAP1	SNX5	TRBC1	HMGA1	APBB1	HSPA6	HYAL1	GNAT3	LCK	MAP3K5	NGFR	NPAT	ORC5L	P2RY1	P2RY2	TAS2R9	SDF4	ZNF117	DYNC2LI1	ATP5G3	PLA2G4A	PPARD	NUP62CL	FKBP14	C9orf40	PKN2	YLPM1	BCCIP	CTNNBIP1	RFPL1
NXF1	PAPOLA	FASTK	RAB35	GLMN	EXOSC8	CNN2	CSF3R	CSNK2B	PIP5K3	FCGR2B	RAB21	M-RIP	OTUD3	NSL1	ANKRD1	RTDR1	IL17B	GOLIM4	RACGAP1	GRM4	GSTT1	STRN4	GUSB	TIMM22	HTR7	IGFBP2	IPP	MIA3	MAFG	MGST2	MUC7	MYBPH	YBX1	OLR1	ORC2L	SLC22A18	STMN3	GMNN	HSD17B11	PDE1A	C19orf56	PEG3	PEX13	POLE2	GDAP2	CHCHD3	UGCGL2	PROS1	CAMK1D
KIF20A	TUBGCP2	CENTA1	ZNF787	CSN1S1	DNASE1L2	CTTN	EREG	BZRPL1	RASA3	MYCBP2	GPATCH8	DAAM2	FRAP1	GJA8	DAPP1	ST6GALNAC4	GPR162	TRIB2	HIST1H2BD	HIP1	BIRC2	KCNJ9	LSP1	MAP4	MBD1	MEF2B	MMP9	CNOT4	PAX3	FAM152A	LEF1	LOC51233	LSR	PIGT	SERPINI2	GPR87	KIAA1128	FLJ20628	CDCA4	PRKCD	CTPS2	PARP6	LRRC47	RAD1	RAD9A	HIVEP3	C12orf10	FASTKD5	RPS9
ARPC4	NPM3	TACC3	SEMA4F	TUSC4	GNA13	CCT6B	FAM12A	YIF1A	CHN1	COL4A6	SIRPA	CTSW	STAB1	PLCB1	POFUT1	HMHA1	SH2B1	SS18L1	TRAF3IP1	TTC3L	GRB2	C19orf62	UBQLN2	HLA-DRB6	HLA-G	HOXB7	KCNH1	LOC390411	SMAD7	MAT1A	MOCS1	NFATC1	NMT1	NPHP1	DDEF1	NSDHL	PCM1	SLC25A37	IL23A	PDYN	UPB1	RSF1	DIRAS2	TTC19	TASP1	BTBD2	EIF4ENIF1	DDX24	GPR107
PECI	SLC25A17	CEBPA	CDC42EP3	FUSIP1	RY1	DUSP12	CREM	C2orf67	ABCF1	CLUAP1	GSPT2	C3orf60	ZZZ3	TTLL3	GCLC	GSR	H1F0	AOAH	HNRNPK	ITGA7	KCND1	KIR3DL1	KIFC1	LCP2	NFKB1	MECR	FAM82B	CSNK1G1	POLE3	ATAD3A	STEAP3	PPP2R5A	AVPR2	THEM2	TEX14	ADAMTSL3	MCOLN1	PTAFR	PTGDR	PTPN3	ZNF410	ROM1	OPN1SW	NT5DC2	SMARCA1	TAGLN	TAF10	TIAL1	TLE4
ACOT8	EIF1	SMYD5	BASP1	DEAF1	SSSCA1	CAMKK2	CPA3	KRT18P44	CYC1	ANKRD46	DNMT1	ACSL1	FCAR	SLC35D1	LETMD1	SNORA64	GJA1	GRB10	PRO0132	HCRTR2	PRMT1	ARF1	C6orf26	LOC439992	MYH11	AMOTL2	ATP6V1H	HIGD1B	FXYD1	SPATA6	ELOVL2	HCFC1R1	PPP3CB	C14orf106	DRAM	PRKCG	RAB27A	RAD23A	SIGIRR	FAM111A	FKBPL	SNAPC1	STAT3	STK10	BST1	WEE1	MAPKAPK3	C8orf51	MIS12
OLFM4	SC65	CORO1A	OSBPL8	MRFAP1L1	NTAN1	TRPM6	CSNK1G3	CCDC52	JMJD3	LARP5	SMG5	ICMT	PADI4	ALOX15	KDSR	FZD2	TMEM184B	TUBGCP4	MCAT	ANGPT1	WDR62	GRLF1	PIK3R4	INSR	LGALS2	LTBR	NDUFA8	Magmas	CPA4	NGRN	PDE8A	PHKA1	POLE	CCDC76	QRICH1	C14orf101	ARGLU1	PRF1	URG4	RNF130	PPP2R2D	MEPCE	COQ9	BAG1	JPH3	RNF5	MRPL12	XYLT2	SLC4A2
LEFTY1	MRPS30	MAN1A2	CHML	AGT	SLC36A1	CHSY1	FKBP2	MLC1	VPS13A	QPRT	DARC	EML3	CLIC4	SYF2	GPR1	FLJ39639	GPX7	HIST1H2AE	HIST1H1A	HNRNPC	HOXA5	ISLR	LIG4	LOC402057	MATK	MSR1	NEUROG1	SMARCAL1	SCCPDH	C9orf114	POLD1	PRR13	SEMA4C	PDPR	MLSTD1	ATF7IP	C14orf108	MAPK1	TXNDC13	KLK7	OTUD7B	C8orf17	PLSCR4	SENP7	PTS	RGS3	RRBP1	SERPINB3	MS4A6A
CTDSP2	DENND4A	CDKN2A	UNC13B	RPP38	MRPL28	CHL1	WDR45	EIF4A2	PDCD11	C17orf81	NUP62	BCL2L13	ALOX12	KCTD13	GSTTP1	TNFAIP8	NECAP1	KRT23	DNAJC15	FHOD1	GTF2A1	DNMT3L	HSD17B1	ITPA	SMAD4	MBNL1	NAB2	ACLY	NOTCH1	CUTC	HN1	MRPL35	UBR5	SCLY	PF4	PPM2C	ZWILCH	CEP192	FERMT1	PSAP	PSMD11	BAHCC1	RALA	RBBP5	ZNF335	SMARCB1	TLR2	TSTA3	NARG2
PDCD6IP	RASGRP1	OPTN	SPON2	TUBGCP3	STK25	PRDX4	RPL39L	196752_at	ANKRD28	VPS39	CBLC	FUT5	TBC1D22A	ABTB2	C2CD2	SACS	DKKL1	GPR15	ANGPT2	HCCS	IFNA1	LOC400506	MAP1A	MEOX1	NEFM	NP	TNFRSF11B	OR1F1	ASCC1	GLTP	CYP39A1	YPEL5	PCBP3	APBB1IP	CCDC49	C17orf80	C1orf164	BEX4	C15orf39	BAD	PTGDS	PTGER4	CLK4	RPL30	RPS24	RYR1	MCCC2	SI	SLC1A7
ADAM8	CDH12	FLOT1	CD96	ARPC1A	ST6GALNAC2	DUS4L	AP1S1	CLK3	ZNF428	CPE	APOOL	CST2	DDX5	TSC22D3	EFNA4	AIM1	ERCC1	JMJD1C	FGFR1	RHOBTB3	SPG20	PDS5A	ALPL	ATXN10	DFNB31	WWTR1	FBXW2	GNAS	GRK4	GRIA1	MAGEH1	IFNA6	ITGB6	KCNJ12	ARRB2	MAT2A	MPST	GAL	MYO15A	ZFR	PFKFB4	NLE1	C1orf218	FNDC8	SLC25A38	CXorf57	XKR8	TBCCD1	EXDL2
EBP	DBF4	ASCC3	KDELR2	CHD1	BAZ2A	LTB4R	ADORA3	ASB7	VPS13B	DFFB	DGUOK	DMPK	DYNC1H1	DRD1	DUSP2	EIF4G1	FH	SNX13	CD2AP	KCNG2	OR7E24	SESN1	AMPH	GNL2	CFHR2	HK2	KRT18P27	MLLT3	NEB	NHLH2	PAFAH1B2	PCTK3	PHF21A	PFKL	ATP7B	CCNJ	TMEM160	KLK15	OSGEP	INTS8	USE1	ZNF304	ZNF512B	DOCK6	C9orf27	RAB4A	RPL24	SARS	CCDC90A
GDF11	SRRM1	POLR3F	PPARGC1A	CYB561D2	FICD	KLHL2	FTSJ3	ADD3	CNN3	CRYBB3	E4F1	ELAVL3	F5	FKBP1B	CIC	FMO3	FMO5	GLUL	TRAV27	PYCARD	GZMH	ANXA2P1	HIVEP2	APOB	IL17A	INSIG1	KRT15	ARL3	ATP1A2	FIS1	MYOZ2	EXOSC4	THAP1	UFSP2	PSMB4	SLURP1	SLC12A5	PCTP	RPL10	TCEB1P3	BRAF	TGFA	LOC729806	VAV1	VEGFA	WNT10B	ZNF236	LRP8	MANEA
TROAP	RBM14	PFDN6	LBX1	CCL27	MMP24	ADCY3	BTN3A2	HRH3	STK38	DTX2	CPT2	CSTB	EXTL3	F2RL1	HABP4	STK38L	KIAA0564	23157_at	KIAA0157	FNTB	LDOC1	CENPI	GIP	AMPD1	GPI	LOC283345	WDR91	H2AFZ	DDX51	KIR3DL2	LCAT	ZNF506	MYO1B	MSN	MTCP1	GIMAP6	NOTCH2	DUOX2	ARHGEF4	ZNF706	TTRAP	PCF11	UIMC1	PI4KA	POU3F3	C4orf27	PRKCE	ECHDC1	C20orf24
NAALADL1	OLIG2	COLEC10	CHN2	COX6A2	C18orf25	CD55	DARS	AGER	EDN1	LOC220077	RRAS2	TRIM32	RFTN1	RUSC1	FBXL2	OSBPL3	GLDC	COMMD9	HNRNPA2B1	HNRNPH3	IL12B	INHBA	JUP	MFGE8	MTHFR	TRIM37	OAZ2	ITSN2	PCP4	C12orf47	MBTPS2	PTPLAD1	PCDHB17	TRSPAP1	UEVLD	MEG3	GPRC5C	APOB48R	PSMB6	PSPH	USP29	KLHL12	RCN2	HS1BP3	SKIL	SLC1A6	SLC13A1	CLDN5	CAPN5
CCT4	TAF6L	FTCD	PACSIN2	GPR182	COL1A1	ZNF358	AGL	PAOX	FAH	ALDH3B2	MAPKBP1	KIAA0423	DCUN1D4	CRTC1	FOLR2	SH3BP1	HOOK2	HLA-F	HMMR	APOC4	KCND3	LECT2	TMEM41B	NFYB	OPRL1	PAX7	PCCB	HEMK1	FAM8A1	PLCG2	MANSC1	KLHL26	UTP6	PSG3	CA10	C16orf61	PTPN12	RBMS1	RPS6KB2	RXRA	S100A9	SALL2	SHC1	NADK	GRAMD3	SYP	TGM2	ZNF76	ZNF124
HDAC5	BCAP31	KLRG1	FSTL3	TLR6	CARM1	FBLN5	POMT1	EXOC5	LDB3	FAM129A	ZNF816A	ENO3	BTBD3	PDS5B	SIPA1L3	FLI1	23273_at	SMCHD1	NUDCD3	OPN3	FUCA1	ZC3H7A	ANKRD11	GUCA2B	HIST1H2BB	CFI	ITGAL	CUEDC1	LYZ	OSBP	MRPL2	NDUFAF1	PPARA	PPP2CA	SDAD1	OGFOD1	UQCC	ELAC1	JMJD2D	ZNF415	C1orf103	PCID2	ZNF253	C8orf44	C14orf162	PSMD1	SERINC1	ALPK3	HAMP
GNE	DNM1L	OPRS1	RGS19	HBXIP	RGS14	USP20	OGFR	SEC63	COL1A2	HAPLN1	SFRS12	DDX3X	EIF4EBP1	SGK3	TXN2	YIPF3	GALNT2	BLOC1S1	GML	GPR39	SLC25A5	HAS2	HUNK	LIG3	MFAP1	FOXO4	MYH2	NPAS1	F11R	ERGIC2	KRCC1	C8orf32	TMEM57	GLT8D1	PTPN1	C19orf29	ZNF350	BCL6	RPN2	SSTR2	TFCP2	TPM4	TUFM	LOC729362	C17orf62	CHMP6	MORN1	CCDC15	C14orf45
RWDD2B	ZMPSTE24	SMNDC1	SF3A1	TXNRD2	CENPC1	CGRRF1	ME3	NUPL2	SFRS16	AKAP10	MED8	COPA	CREB1	DHX15	TRDMT1	DNTT	DRD5	AIF1	ELAVL1	FOXD1	CLASP1	SF3B3	PRAME	NDST1	FAS	IL1A	KCNA3	KPNA5	LDHB	MAN2A2	C6orf48	HMP19	PFDN2	ZNF562	LARP6	TTC27	SPATA7	RPL23AP13	PSMG2	MID1IP1	RDH5	BCL9	SDHD	SLC30A5	C5	UBE2G2	ZNF91	SEMA3B	LRFN4
TANK	ARL4C	KCNMB2	CEPT1	SEMA4D	MAPRE2	STMN2	RNF139	CHP	KLF8	CHRM5	COL7A1	KLF6	E2F1	AKT2	PAXIP1	CEP152	UBXD2	NCSTN	KIAA0240	YTHDF3	GALK1	C10orf137	GBX2	CXCL3	UBE2K	HLX	KRT17	RHOG	LAMA4	CAPRIN1	MAGEA8	MEIS2	MYOD1	FAHD2A	ZNF580	PLK1	C4orf30	ZNF434	LRRC8D	PAPD1	CEP55	HIF1AN	PRKCI	PSPN	INTS12	RAPSN	ACE2	RFNG	S100A5
PPIF	B3GNT2	USP19	STARD3	DDX52	KERA	PRSS23	FOXN3	CLIC1	ZNF480	AKR1C2	DUT	EBI2	F13A1	TRAK1	NCBP2	IL1F7	SIT1	TRAV8-3	BIRC3	IFNA10	KLKB1	KRT6B	MMP19	MVD	NDN	SHANK1	GALNAC4S-6ST	CYB5R2	ATP7A	SETD4	CC2D1A	NCAPG2	CYP2W1	RASIP1	C19orf60	LRRC16A	DDX28	VPS11	ZNF313	EIF5A2	DUSP22	C3orf37	ZBED5	RS1	ABHD4	SCG5	STXBP1	TAL1	TIAM1
HEXIM1	POLR3C	POP4	CTNS	DDIT3	ECM1	ERBB2	PTK2B	FOXL1	MAP3K7IP2	SATB2	FBXO46	PLD3	GABRB3	GLCE	GAS1	SMPDL3B	GPR18	CNIH4	GUCY2C	SLC25A24	HOXA4	ACADS	ARF3	MAN1A1	KRT18P50	4735_at	ATP6V1D	CRKRS	PFTK1	SLC38A2	ARL15	RSAD1	SLC39A9	TRMT1	NGLY1	ITFG2	NSFL1C	BCAP29	TMPRSS4	KCNK13	TMEM16B	PTGS1	KIDINS220	RORB	RPS4Y1	SFRS7	SH3BGRL	LOC645452	SLC20A2
TRIM13	HRSP12	ZBTB6	CPLX2	WDHD1	TWF2	CNR2	COL4A2	DAZL	EPB41	FAT	SCMH1	FN1	DULLARD	TPSD1	ACADSB	ABCC6	LAMC2	LOXL2	LTC4S	ASNA1	NOVA1	ACO2	SUV420H1	CCDC41	WBP5	NOL7	PRKAG2	PDE6A	PECAM1	PFAS	PGM3	PPP1CC	PPP1R3D	KLHL11	NSUN5	TSR1	EAPP	MAPK7	PROC	SLC2A9	DIABLO	PDSS2	PELI2	CHD8	RFX2	MAGEF1	SLAMF1	SLC2A11	VAMP2
TMEM147	N4BP2L2	STAG2	EGLN3	CRYGA	MAPK14	RNF187	EPHA1	N4BP3	KIAA0922	ANP32C	ALOX5AP	IFFO	C1orf77	TBL2	GH1	RPS6KA6	TRAC	ABR	GSTA1	HSD11B2	IRF3	ITK	SUMO4	LRP2	MN1	NCL	PDK1	FAM96B	ATP8A2	POLRMT	VPS13C	FLJ20160	PI4K2A	H2AFY2	C17orf63	RFC3	ABCG4	NOC3L	RMND5A	LOC653808	SLC34A1	SLPI	SNAPC4	STXBP2	TBXAS1	FAM155A	C6	UBB	ADM2
ADARB1	AGR2	EHD1	BTN2A1	PMF1	NCAN	CSTF1	CTSO	RUNDC3B	AP2B1	ELK1	C3orf27	CIZ1	FAM98A	NSUN5C	GNAZ	IGHV1-69	HP	HRBL	LIPA	LIPE	MAGEA4	ART3	MYH4	CNOT2	NRD1	NTHL1	FCF1	C1orf9	PDK2	OAZ3	POLD2	PPP2R1B	TRPV5	PSG11	TMEM35	UPF1	BCL2L2	RFXAP	RINT1	CHP2	C20orf67	C1orf163	PRDX2	ACTG2	UBE2B	WNT7A	GDAP1L1	METRN	C7orf26
HCG9	TBR1	WDR4	C5orf4	EDAR	WBP4	COL16A1	RALYL	E2F4	EYA3	TTLL5	COBL	PIK3R5	ATP6V0A2	HSPBP1	RNASEH1	TMEM158	C18orf10	MMACHC	PPP1R16B	GLG1	GRK6	HARS	HES1	IL2RB	ARAF	ARL4D	MFI2	NPPC	MRPS18C	C1orf66	PCNT	PRR16	PDE6G	SIRT6	EXOSC10	PCDHA5	THAP10	C21orf7	UTP3	PSMD5	ZNF287	RASGRF1	RBM3	GPATCH3	SLC12A4	SRI	STX3	SURF1	TARS
LRPPRC	OLFM1	SIVA1	TGOLN2	MALT1	COPS8	PIM2	C9orf9	MAP4K5	DUSP10	CENTG1	C9orf116	DPAGT1	EPHB4	FCN2	ALDOC	EXPH5	ZZEF1	DOCK9	PRKD3	GABRR1	ASF1A	KCNV1	FOXD3	ZBTB11	GLS2	AMPD3	PCDH17	GP2	GPC1	ICAM1	KIR2DS4	ARL1	TACSTD2	TM4SF1	MCM5	MPV17	IRX4	PCBP1	CDON	METTL9	NAT8B	TAF9B	NLK	AJAP1	TEX12	C11orf60	PTEN	PTPRG	TSKS
CHERP	ATP5L	DCTN6	ADD2	COL4A1	ADRA1D	AFM	DPYD	DVL1	FHIT	WDR47	AZI1	KIAA0913	ATP10B	ZCCHC14	CUX2	ABCA4	GARNL1	EHBP1L1	TMEM87A	GAS2	GHR	TRAPPC3	GNMT	GOLGA1	GPX5	CXCL2	OLA1	HLCS	HNRNPA1	IDE	IL13RA1	ISL1	RHOA	402397_at	SMAD6	MEN1	MGAT5	COL5A3	DEF6	HDGFRP3	PET112L	PRMT7	MBTD1	C12orf41	DDX43	GOLGA2L1	SCYL2	YEATS2	PLSCR3
GJC1	ATP9A	CETN3	ARPP-19	AKAP11	MGAT4B	CLCNKB	NSUN5B	SCAMP5	EPHB1	FGF3	MLXIP	TTLL12	FNTA	ZDHHC17	PHLDA3	G6PC	ERC2	LAT	SPINK4	GUCA1A	HNRNPD	HNRNPF	TLX2	STMN1	ATP6V0A4	ZDHHC13	CNTLN	LAX1	TTC22	KIF26B	NADSYN1	PHF10	OTUB1	CHST7	PAK6	FAM135A	SF4	SLC4A5	NIF3L1	S100A11	SPATA1	SFRP1	LOC645139	646912_at	SMARCC2	PTTG1IP	ZNF200	IL1R2	BIRC7
CDKN2B	TUBA1B	MAP3K7IP1	SLC9A6	DCTN2	USP16	CUGBP2	PRKCDBP	MIA2	CREBL1	FGF8	TNIK	SYNE1	PPWD1	RYBP	FPR1	FLRT1	G6PD	AGPAT7	GABRB1	GNAT2	GNG11	SFN	GRPR	NENF	HEXA	HUS1	IL2RG	ITGAM	LDHC	LRP5	ARSE	TRIM17	ANAPC5	PRRX2	PHF1	MYO3A	MS4A12	FAM120C	PPP1CB	ARHGAP17	PPP1R10	ETNK2	CCNL1	PTGFR	C19orf15	PRUNE	CLEC11A	SAMSN1	SHH
RAI2	TOB2	PXMP4	C19orf36	IQCK	CSE1L	PHC2	CAPN7	FTL	ZNF549	FBXO7	SENP3	IGHV4-34	GSTP1	GYPB	DSE	ACACB	HTR2C	IGHE	KLK3	LHCGR	LOC440348	MSH2	MSI1	NDUFA3	NHP2L1	CNOT3	HSPA14	C8orf55	RHCG	PDE6D	PFDN1	PELO	A4GALT	ZFAND6	SMCR7L	TOLLIP	MPHOSPH8	DEF8	TIPIN	C7orf42	RBM28	ZDHHC4	PPYR1	PRKACA	PRPS1	ATP8B2	CBX8	CNOT6	PVALB
SERF2	ADAM10	SF3B4	CEACAM5	SLC7A9	LYPLA2	CYP11B2	GADD45A	EYA2	USP12	DLGAP4	CNOT1	ZNF292	LARS2	TMEM131	NAT6	ALOX15B	GAB1	SOSTDC1	NUPR1	ATP2C1	GLP1R	SLC46A3	GPR171	DNAJA1	HTR1F	MLN	NME4	COQ6	MRPL48	P2RY13	5413_at	POMC	PTCD3	C14orf131	IQWD1	GNG12	CABP5	SLC24A3	PTGS2	MYL7	RAD17	RHEB	RORC	FAM12B	GPR135	COPS7B	PAPOLG	SNAI2	TF
BCAS2	BCKDK	YAP1	VAT1	CIB2	POSTN	SCGB1D2	UGT2A1	PKP3	CANT1	EMD	GPC5	NID2	KIAA0831	FOXI1	DOPEY1	FYN	EIF2C1	ANK1	GPX4	SCG3	BRF1	SNX11	KRT32	ARHGAP6	LSS	MT3	MXI1	NDUFV1	OVGP1	UBE2D4	RAB23	PLCG1	PLOD2	CSGlcA-T	DCHS2	RFWD3	PARL	ZNF673	CDC37L1	PRKY	PRPSAP1	ATP10D	PTPN4	AASDHPPT	RGNEF	MPP5	LOC646808	SMYD3	ANKRD57
PSMD14	SPAG5	RAB32	FZD10	GPR44	CHRM4	COX5B	CLDN3	TMEM30B	COG2	RP4-691N24.1	MYO16	PSME4	XPO6	TBC1D12	CSTF2T	USP24	PPY2	SERHL2	MAT2B	IGKV1D-8	FTSJ2	MDFIC	HBE1	HINT1	KCNQ1	KCNS1	KRT18	SERPINA2	LBP	MEST	MRE11A	NPR1	OPA1	MRPS16	PCTK2	UFM1	C9orf78	COQ3	PFKFB2	PHB	PLG	POLH	ROBO4	PPP1R8	IARS2	DOK4	TMEM111	CAND1	MRS2
RRAGB	PSIP1	VPS45	DPH4	CTSH	AP2A2	DDX6	DUSP9	CENTB2	KBTBD2	GORASP2	PLEK2	TNFRSF21	IGHV3-9	HPD	APP	KIF5B	PRAMEF12	LAMP1	LMO7	ARL2	CIITA	MINK1	SERPINA5	PCYOX1	JMJD1B	PHEX	PPM1B	PNMAL1	PPT1	PRKAB2	ARFGAP1	AVEN	KIAA0492	PTGIS	RTN1	BCORL1	PRDM1	ZNF323	METT11D1	ST8SIA1	TAT	TNNI3	LOC727722	TWIST1	729518_at	CLIP2	ZNF32	ARMET	DERL1
HUWE1	ABI2	PTGES3	ZNF266	C1QL1	MAGED2	EXTL1	CLASP2	WWC1	FOS	CHMP2B	UPF2	FAM127B	BSCL2	GHRH	SEC61A1	HLA-DOA	HRH2	APLP2	FASLG	IL8RB	ITPR3	KIFC3	ZKSCAN4	LAIR2	MBP	MPI	NARS	NDUFA7	NDUFC1	LIMA1	CABP2	GNG13	PLCB2	NANS	PPIB	C1orf56	C19orf24	LIN7C	NECAP2	CMAS	PCDHGA9	PTMA	RBM25	BCL2A1	BCL2L1	NSD1	ZNF574	STIL	TAF7
ARPC1B	ADCY8	WBSCR22	CRHR1	CNIH3	CYBA	DES	SPRED2	EPB42	ETFDH	F10	INPP5F	WAPAL	CORO1C	GATA6	GDI2	GJA5	GNRHR	TRAV10	TMEM14A	HOXB6	ILF3	KCNJ8	ARHGAP1	LASP1	NTN2L	PC	PCDH1	NDUFA13	MGC29506	SLC22A17	ZBTB7A	PKM2	ETAA1	FLJ20184	SOHLH2	WDR70	SLC25A36	MCOLN3	MYNN	PSMA4	PNO1	NIT2	RNPEPL1	RP2	MRPL23	MAP3K7	TFAM	TRPC2	TTK
TOB1	RAMP3	CNPY3	CHD2	ECT2	CELSR2	BAHD1	SNW1	CRB1	MMD	SLC16A8	SIPA1L1	VPS33B	LSM3	HMGB3	MEP1B	MID1	HNRNPM	OMG	CRBN	PIGP	ATP5G1	PLAU	PLD1	FBXO42	TXNL4B	ATG2B	TMEM16A	RFK	LENEP	ACRV1	KLHL4	BAI2	RBBP7	RGS13	MRPS12	CCDC21	SKIV2L	SLC3A1	PHACTR4	TLE3	TNP1	TPO	C4BPA	728225_at	VASP	ZNF225	ASB13	TRIM46	RNF170
AGPAT1	STRAP	TUSC2	CCR7	COL6A2	CSK	CYP1B1	ZNF780B	DLAT	ESD	ETFB	FAT2	KIAA1009	SETX	MAST2	CLEC16A	KIAA1045	RHBDD3	SETBP1	CCDC69	TPK1	MLH3	HTF9C	CECR5	NPBWR2	GPER	GRIN2B	GRIN2C	MRPL22	SAP30BP	HCFC1	HPRT1	ARHGAP4	MTNR1B	MYC	NCK1	PDHA2	DDX56	ANKRD49	ZCWPW1	PPP1R7	LRRC1	RHOT1	CENPN	IL1F9	PSMD7	RET	C12orf44	S100A6	BGN
RAMP2	GMEB1	SLC12A7	RPP14	DCTN3	SNF8	HMG4L	CST5	ZNF783	TIMM8A	TXLNA	ETV4	FBN1	LMTK2	FOLR3	LPAR3	FLRT2	VAX2	NGDN	FBXL6	GDF9	STAU2	CCDC22	TFPT	IDUA	ARCN1	KCNH2	KCNJ4	KIF5A	MYLK	OAT	KCTD3	BET1L	C5orf5	FZR1	PIN4	PPID	SIRPG	CISD1	C5orf42	SNX2	SSX5	SYN1	TRGV7	TSPAN7	UCK2	MPPED2	SCG2	PRRG3	FASTKD3
TFG	PPIH	SEC23A	GNLY	GLIPR1	PWP1	SCAMP4	CBX3	C1orf216	CR1	ASB8	ADRA2C	KRT24	DNAJC16	AIPL1	SLITRK5	SERBP1	GCN5L2	GHSR	GJB3	TRHDE	HSF2	DNAJC4	EIF3E	ACADVL	MPO	NRAS	PAPPA	WNT16	PEX6	SERPINB8	CYCS	POLR2J	C1orf27	AUP1	C10orf118	WDR79	FLJ10490	THUMPD1	OGDHL	PKN1	KCMF1	PSMC3	PTPRCAP	PXN	JAM2	SCN9A	CDCP1	SLC9A5	STATH
SLC17A4	CAP1	CHKA	CHKB	CTNNA2	DCP2	DNMT3A	EPB41L1	FOXD2	SMC5	FLNA	POFUT2	FAM149A	GIGYF2	LRIT1	GDF10	LOC283871	GRB14	TMEM208	GUCA1B	HPCAL1	IFNA2	CYR61	CD180	NDUFB8	NFRKB	INSIG2	PHKB	DALRD3	C11orf57	TDRD1	MMP26	LYRM4	PTBP1	PLA2G2F	BMP2	SLC26A6	SLC14A1	UAP1	EZR	ZNF79	ZNF131	LASS4	SUV39H2	EDEM3	THAP7	CDADC1	SDPR	MFSD5	WISP2
PRSS16	WARS2	NFAT5	YME1L1	CEP250	WIF1	SLC38A10	RNF19B	FGFR2	DICER1	GABPA	GPR124	STK39	MCTS1	GRM8	TLX1	352961_at	KCNC4	KCNE1	MOBP	MSX2	EVL	UFC1	PDGFA	PDK4	PIK3CG	PITX2	NUP54	FXYD5	PRPF39	PRCP	POLR3B	ZNF334	EXOC1	C10orf110	ASH1L	SLC7A10	NPDC1	PSG1	RHBG	S100A14	KIAA1467	RARRES2	RIT2	SGCA	C6orf106	SNRPB2	SOX2	SRP14	SSTR1
CTSC	POLS	RCAN3	FBXO17	COL15A1	CPA2	CRY2	ADRA2A	DAG1	SENP5	ACSL4	EFEMP1	SEMA3D	FGF12	FASTKD2	ACIN1	ZNF609	RRP1B	RP1-21O18.1	CACYBP	C20orf10	ZNF330	ANK3	GUCY1A2	SLC29A2	APOA4	KRT35	PRICKLE3	MGP	NDUFA2	COPS7A	FOXP3	RDH11	RPL26L1	PDE6H	PDE6B	ACP1	SERPINI1	PIM1	PKLR	PLTP	PON1	PAQR5	PAK1IP1	FAM48A	TMEM165	PARD3	B2M	AKR1B10	REXO4
CDKN2D	WASF3	TDRKH	KCNV2	EIF2C3	PLEKHM2	BACE1	SDF2L1	SIGLEC8	GNA11	TRBV5-2	IFT81	APBB2	APOC1	IGF2	IL12RB2	LTA4H	MTHFD2L	LOC441938	NAGLU	APH1A	VPS24	ATP5G2	ATP6V1C1	PLS3	SMOX	FBXO34	CCDC40	CEP27	PRKCQ	PSEN1	PSMD13	PTGER2	PTPRJ	PXMP3	CPLX3	AGBL5	BID	SEL1L	SGSH	RSRC2	BYSL	U2AF1	UPK1B	ZNF208	OGFRL1	SAP30L	BAALC	MAGIX	FRMD1
CDO1	PNPLA6	ERLIN2	COL3A1	PSORS1C2	MEGF9	ERN1	ALAD	FECH	ACSL6	TBC1D30	KIAA0895	EXOSC2	SUZ12	TTLL1	AMELX	OR7C1	TBK1	HLA-C	HNF4A	IGSF1	KLK2	LAMB2	MOG	NUBP1	NFX1	PARK2	PI15	WIT1	POP5	ISYNA1	C1orf41	PLS1	ZCCHC10	C4orf16	PDGFC	PSD	NDUFA4L2	RANBP10	SPCS3	TFB2M	ACTR6	SLC8A2	SMPD1	SOX3	SRF	TAC3	C1QBP	CCDC134	GLTPD1
EFS	PITRM1	CXCL13	FGFR1OP	ATXN2L	PLK3	CPB2	CTSS	DNM2	ETFA	ALDH1A3	FLOT2	TIMM9	C7orf54	ADAMDEC1	TRAV36DV7	ST8SIA5	IL19	IGFBP6	ITPK1	ITPKA	LIG1	MOS	MUT	NCAM1	ATP1B1	SCAPER	NMD3	NOSIP	DPH5	PFN1	PGF	PLXNA1	POLR2D	PLEKHJ1	VPS53	ABHD10	CHRNA9	CCDC94	TEX15	C10orf2	SH3GLB2	PSMD2	GUF1	CCL1	CCL24	PERP	LOC645749	STAG3L4	SLC22A1
TRAP1	SPIN1	RCC1	TUBGCP5	CNN1	DFFA	ESRRA	SACM1L	RCHY1	C11orf51	C10orf12	FLJ35348	GFER	BBC3	KLHL20	GNB1	OSTM1	TSP50	GRM5	IL11RA	IVD	JAK3	KCNJ10	ASCL2	MNDA	MPZ	BOLA1	RAPGEFL1	TRAPPC2L	POLR3K	ATP6V1E1	SHC3	CXorf15	PCDHA6	EPS15L1	S100A13	TMEM16C	GOLPH3	TNMD	ST3GAL1	ARMCX5	STX5	TXK	UBE3A	WNT6	ZNF215	CAD	ARL14	DUSP11	PDLIM4
PRG4	CHD4	DAD1	ESR1	FKBP5	KIN	DIP2C	KIAA0241	WBP2	MOBKL3	ZNF473	AMBP	GPR77	GPR31	GPR37	UCRC	GUCY2F	RBM15B	PILRA	ITGB4	OR7A10	MUTYH	NFYA	RNF141	PLEKHA9	PCMT1	PCSK1	PDZK1	PIGA	ATP6V0A1	MRPL39	DNAJC10	RNF216	WDR74	ZNF586	SSH3	C9orf68	ENOX1	CENPQ	ASCL3	SEMA3G	PSMC4	PSMD12	QSOX1	BCKDHA	MRPL17	TROVE2	TBX1	TM4SF4	CAMKV
NR2E3	BCL2L10	CDH6	TSPAN5	PLXNC1	AFG3L2	TRIM31	SUPT16H	CHRNG	AEBP1	AK2	FAP	FOXF1	PLXND1	ZNF629	TNFRSF13B	TMEM2	GABRA6	DNAI1	PIB5PA	ZNF638	TRAV9-2	GTF2E1	HOXD11	ACCN1	NOVA2	NUCB2	ODF2	OXCT1	PARN	ZNF771	POLR2H	PPP1CA	C1orf159	SAMD4B	RNMTL1	NCLN	HYMAI	FAM5B	RGS10	SCN1A	UBE2O	ST3GAL4	ABCC8	THY1	WHSC1	GLB1L	THAP9	SLTM	FLJ13236
PCGF3	RBBP9	TCERG1	ADAM29	ADCY6	RNF24	CSNK2A2	C16orf71	ADRBK1	DEFA5	ECE1	ELK3	FASN	ALDOA	FKBP1A	FOXJ1	HECW1	SIRT5	FKBP8	FUT1	NUFIP1	AMH	HSPB7	RBMS3	RAB30	POLL	GPR6	TMEM176B	GRM7	GSTA3	MYLPF	HHEX	DNAJB2	ICA1	AQP9	ACAT1	KLK1	KRT31	MAB21L1	ATP1A3	ROR2	P4HB	TNNI3K	CD244	ELP3	C7orf43	FGGY	PSENEN	UNC45A	RELN
AKAP3	SIX2	ADAMTS7	VSIG4	CENTD1	PACRG	CXADR	DDC	FNBP1	KIAA1033	EID1	CCDC19	LMOD1	NOC2L	GCDH	CHIC2	GFRA3	FGF22	C2orf24	LYPD3	ABO	MSH6	HSPA2	IMPA1	IMPDH1	MYCL1	NDUFS8	NFKBIL2	TAS2R13	LACTB2	ANKMY1	PODXL	POU1F1	GPR172B	ATP5SL	FBXL8	PNRC2	SAR1A	ANKMY2	RBMS2	KCNK15	LOC642533	ISG20L1	SLC12A2	STCH	TEF	TFPI	TNXB	VEGFC	XK
CDK3	DNAJA2	CACNG3	PIBF1	RNASEH2A	KLF1	TSPAN9	RALBP1	ANXA10	DRD3	DRG2	FABP3	FOXE3	PEG10	FLNC	GGT1	TRAV16	GSC2	GTF3C1	HNF4G	AQP3	ARVCF	MEP1A	P2RX3	UBQLN3	TAS2R16	C20orf27	PBRM1	NAT10	AGK	MAP2K7	PRLR	RAB25	PTH	ZNF250	ARHGAP22	RASA1	RNF2	SAG	SCNN1A	SOX17	PINK1	SP3	TBCD	VRK1	C7orf24	BAT2	PYROXD1	THOC7	RAB11FIP1
SCAMP2	HHLA1	IRX5	PRDX3	ADAMTS6	POU6F2	ZDHHC8P	DOM3Z	AHSG	F13B	DKFZP564O0823	HERC4	FBXL5	LCE2B	GATA3	CLEC4E	GNAI1	TRAV21	LTBP2	MAX	ME2	MAP3K9	4328_at	MT1M	MYOC	PPP1R12A	ATIC	RDH8	PCDH8	RASL12	PDGFB	ENPP2	CES4	FBXO40	SERPINF1	PHKA2	PLXNB1	FLJ20674	PPP1R14D	THG1L	PEF1	CDKN2AIP	C1orf63	RARRES1	SALL1	TSPAN31	SPATA20	TAF9	TCEB2	TLR1
SLC25A13	CNIH	RBM6	TESK2	HMGN4	TRAF3IP2	ACTL7B	KRR1	C16orf42	CNGA3	COL5A1	ADH7	CREBBP	AMOT	ESR2	NUP160	GCAT	B4GALNT1	POLDIP2	OR2B6	GPR110	AFF4	GNAT1	TRBV10-2	GPX1	CTNNA3	GTF2I	NRBP1	HBB	KARS	LGALS4	LOR	MDM2	PALM	COQ4	FAM134B	FAM29A	ZNF280D	TTC12	PPP1R2	RBM38	ZNF446	HR	BDH2	SPINLW1	PBOV1	C8orf33	SSTR4	BTF3	PPP1R11
FRAT1	SMC4	SCML2	CPN1	CTGF	ADSS	CFD	DNASE1	DRD4	PHACTR1	FGF14	KIAA1012	GABRA4	GAPDHS	GPC3	HLA-DPB1	HSPA4	NACA2	MEA1	MSX1	HEBP1	ZNF593	ZBTB7B	YBX2	ECSIT	ERAF	VPS54	PDGFRA	KIAA0859	TUBA8	WHSC1L1	TMEM176A	CSGALNACT2	AZGP1	SPRR1B	STAT4	STK4	C2orf3	THOP1	TRAF2	ZNF75	ZNF148	GNPTAB	MRPL24	OGFOD2	C14orf169	WDR78	FLJ22662	HIST1H3F	SLC16A5
ABCB6	RCL1	SEC23B	CETN2	STON1	CDC42EP1	TRY6	CYP3A5	DYNC1I1	CCDC131	UNC13A	USP33	GANAB	MRPL15	GTF2F1	GLTSCR1	GZMA	HIVEP1	HOXC5	KCNJ13	KIF3C	KRT1	MDH2	MAP3K11	MUC4	NDUFS6	NRGN	CRYL1	TUBD1	CHCHD8	PPME1	KCNK10	PON3	RRN3	GATAD2A	BCAS3	RMND1	TMEM33	QRSL1	CDK5RAP2	PRL	C12orf4	ARID4A	SFRP5	LPPR2	C1orf176	SLC19A1	LRRC61	SNRPF	ACTC1
HMG2L1	TXNDC9	GPHN	SEMA3A	RFPL3S	MASP2	RPP40	ACTL7A	ERP29	PRDM4	DYNC1LI2	ENG	EPB49	DOLK	UBOX5	IGSF9B	MON2	GALC	CABYR	CLDN17	RANBP6	SLC27A6	C19orf53	GUCY2D	EHD3	GVIN1	KTN1	LTBP1	MC1R	MYL5	PRDX1	ATPBD1C	CDC40	UCHL5	PGD	ATP5O	POLR2K	GNB1L	PPEF1	C17orf73	PPP2R5D	BACH1	PELI1	CCDC90B	MOSC1	TERF2	TULP2	TRPV1	WNT5A	WRB
C4orf6	AKAP9	ST3GAL6	CEP110	CCR4	COL6A3	DTYMK	FES	FGF7	CASC3	CEP164	P2RX2	PDXDC1	KIAA0947	SKIV2L2	TMEM50A	MGC87042	COBRA1	RNF11	GK	GPM6B	C19orf54	IGLV4-60	OSGIN1	HOXC6	INSL4	KCNN2	MPL	MSRA	MRPL4	C15orf15	51257_at	CUTA	C11orf24	DGCR8	ARMC1	PPP1R9A	MAN1C1	THOC2	PTK2	POGK	RFX1	LIN7B	BNC1	SMO	TAF6	XRCC3	CACNA1B	ZNF228	LMAN1L
HDAC6	ARPC5	TIMM44	RNPS1	LILRA2	WDR6	KLK8	E2F2	MORC2	WDFY3	ACSBG1	TRAM1	ETHE1	CARHSP1	LRRC6	LSM5	PITPNB	GABRG3	COG4	EHF	TIMM13	HTATSF1	ANG	TBX21	HDC	HOXC13	IL3	ITGAX	MYL2	GEMIN4	BEST2	TMEM45A	CCDC25	MAP4K2	RPS6KA1	TSPYL2	RMND5B	SIX1	PYCRL	TBCE	TSHB	XRCC5	ZFP36	ZNF214	KCTD15	RERGL	PNPLA3	ZNF34	UNC5C	RNMT
TOMM40	IPO8	SH2B2	PLAC1	CA5B	ADH6	CPM	DEFB1	FANCC	FDX1	NT5C2	KIAA0467	AHCYL2	OR52A1	ALPP	KANK3	IBTK	SRPX2	TRAV13-1	SETD2	EPN1	HAS1	HBD	HLF	FOXA2	NUDT2	IFNA21	MATN3	MBL2	ART4	P2RY11	PIGF	DPM3	BTG4	CPSF3L	DNAJC17	NOLA3	GPR126	PTK7	HAPLN2	PAPPA2	SNX16	TINAGL1	ERAP2	SMURF2	ST14	T	YWHAB	ZBTB16	ABHD11
SCGN	PDPN	RAD51AP1	SF3A3	NUDT21	PDAP1	SARDH	EFNB2	NMNAT2	ARHGAP26	TGDS	NUDT13	MRPL46	NGFRAP1	GOT2	GPS2	HNMT	KCNA1	KHK	LOC392501	LRPAP1	MGMT	ASIP	NEO1	NINJ1	NKTR	PARD6A	SLMO2	SNX7	PEX12	PFDN5	MIER2	PID1	BXDC2	ZNF444	C20orf46	TRPC7	PTHLH	SCNN1B	SRP54	WNT1	LY6G5C	YIPF5	RBM10	DENR	SGPL1	EIF2B3	BAIAP3	HIST1H2AG	USP14
SSX3	SMC2	EHMT2	KLF12	CRYZ	CTBP1	DOCK2	DKFZp586I1420	LRCH1	ABCB9	NR6A1	CSDC2	HTRA2	DPY19L4	PRMT2	IGFBP4	CXCL9	MMP15	NDP	ATP1B2	PCDH9	UTP11L	PCSK2	C4orf18	NIP7	C11orf73	POLR2G	AIM1L	PPP4C	KLHL7	PRSS1	PSG2	PSMB7	PVR	S100A12	KIAA0754	SH3GL1	SLC6A7	TCP1	SCGB1A1	ZNF232	C1orf50	SLC25A22	ATHL1	PRR3	APOL5	MLL2	GJA9	C16orf35	SIP1
TRAIP	TCIRG1	WFDC2	PPIE	PRAF2	CSNK1E	FGF9	AOF2	TBC1D9B	MAPK8IP2	LOC257407	BRMS1	UNC50	ATRNL1	C3orf28	GSPT1	LOH3CR2A	KCNIP1	ITIH2	ASCL1	NAP1L4	CRNN	CHST11	IRAK4	MAGEC2	PDE9A	RP11-35N6.1	C14orf104	GPRC5D	TRMT5	RAP2A	ABCE1	ELA2A	RRAGC	LOC643653	CYP3A43	SP4	ST5	TERT	TFAP4	TH	TPD52L2	CACNG1	ZNF576	C22orf29	ZNF672	ATP8B4	BTNL8	LHX3	ZNF430
SCAMP3	CEBPZ	APBB3	MRLC2	PAICS	SPHAR	PNMA2	NES	TOMM34	SLC27A5	PTPN21	DAPK1	DHODH	DSG3	EPAS1	FABP4	FER	NFASC	SMG6	SLC39A14	ZMYND8	CADM1	CCRN4L	DKK4	CARD10	INPP4A	ITGB7	C1orf175	KCNJ6	MLL	LOC442271	NTRK3	VILL	ZDHHC3	WAC	C11orf71	MED18	C14orf115	CCDC91	CYorf14	PCDHGA1	PVRL2	RENBP	AGXT2L1	ACD	KLF9	TIA1	TPD52L1	UBE2D1	WNT11
RANBP9	DDX39	COQ7	TUBB3	PRG3	ANP32B	SLCO1B1	FUT9	MLLT11	ILVBL	OSR2	AK1	SEPHS2	FMR1	SIRT4	FAM89B	KCNE1L	FUT6	KANK2	APPL1	GLO1	GPR32	PDZRN4	HTR1B	KRT85	GLOD4	CEND1	POU2F1	ULK4	ACOXL	BIN3	MAPK3	PTPN9	ALX4	THADA	SLC6A9	SNCG	SRP72	TAF1	TBCA	TNR	TPM1	LOC728882	UPK2	ZNF184	TSEN34	EFCAB1	ZNF668	ZMYM1	SVEP1
P2RY5	MCRS1	ARL6IP5	HHCM	C7orf16	KDELR3	PRR4	PARK7	CKS2	ZNF280A	DMRT1	AHCY	CADM4	TBC1D2B	GOLGA2	CDH20	ABT1	HCK	TAX1BP3	APOF	IL13	KLC1	KRT83	MCM3	NEDD9	NPY1R	ATP5B	GOLM1	ZMYND10	PFKM	PFKP	EDG8	NDUFB11	FNBP1L	PPP2CB	NUP107	PHTF2	MARK4	DUSP21	SFRS10	SKP2	SLC10A1	DYNLT3	TDO2	VARS	CA8	CCDC28B	C20orf121	WDR61	AARSD1
10299_at	LEPREL2	CCT8	ZNF273	PDIA5	SERINC3	ZNF277	COL4A5	ETF1	NCAPD3	TBC1D29	IRF2BP1	AK5	PDE7B	ZNF364	LOC285412	SLC6A16	NXT1	IFNGR1	IL4	KRT33A	LCN1	TACSTD1	SCGB2A2	ATXN3	CTRB2	TFB1M	COPZ2	RNF138	C20orf111	LANCL2	SMYD2	THAP11	TRIB3	RNF123	LOC63920	KRI1	SOD1	FLJ78302	C8B	ZFX	CA1	CACNB1	VTCN1	GALR3	FCN3	PDCD5	SLIT2	H2AFY	ProSAPiP1
CDH9	ZER1	CENPB	SLMO1	MID2	ZPBP	POLI	CROCCL2	ADCYAP1	CRYAB	DMD	DRD2	ERCC5	FBLN2	UHRF1BP1L	FMO2	NEDD4L	RHOQ	GALK2	EGFL6	GFAP	IGKV3-20	SPCS1	YPEL1	GYS2	HABP2	IARS	JAG2	TNPO1	NKG7	NKX2-2	DERL2	MRPS7	GDE1	BTBD1	SETD5	ENAH	GSDML	C17orf48	PSMD3	BICD1	LEPRE1	SNRPD2	SPINK2	TACR3	UVRAG	CA9	TRIM48	ABHD8	SNIP1
BCL2L11	CACNG2	LRRN2	CEL	HHLA2	COX6B1	AP1G1	DVL3	CCT5	FMOD	R3HDM1	GABRA2	GABRB2	GABRE	GCA	MGAT4C	NOL11	AMHR2	UBIAD1	HIG2	CD209	SOCS7	HOXB5	HRAS	APRT	MAL	ART1	NEU2	NPY6R	PDE4B	ATP6AP1	POLR2A	TRIM44	TMEM161A	PPM1G	PPP2R1A	LGR4	GJD2	PWP2	PLEKHB1	SFRS3	SGTA	CYP4F12	SULT2B1	TFAP2B	UCP1	UQCRB	UROD	VBP1	WIPF1
AP3S2	EMG1	AHCYL1	LMAN2	DSTN	GABARAPL2	DPT	KHDRBS2	F8	MYH15	SLC7A8	HYAL4	TSPAN12	DAK	ZNF294	SMR3A	YIPF6	GRIK3	NRBF2	HTN1	MXD1	MAP2	MYH1	NPTX1	ODF1	RRP15	PCDH12	DACT1	PEPD	PKD1	FAM105A	PHIP	WIPI1	LSG1	ZNF331	ACCN4	LXN	TWSG1	NKX3-2	RAD51L1	ATXN1	CCL18	SUV39H1	TCF4	CRISP2	ZNF22	CRELD2	HECTD3	ZCCHC6	VCPIP1
CDK7	CITED2	ACAA2	APPBP2	PGRMC1	C14orf1	CNTFR	CRIP1	CRYGD	CSNK1A1	ADRB3	DMP1	ENSA	SYNE2	COTL1	KPNA6	ALX3	GAD1	TIPRL	NPTN	NAAA	CNTN6	KCNMB4	GLI2	GPR4	TRAV8-6	IGLV3-10	GTF2H4	PACSIN3	POMT2	HIC1	HMGCR	HNRNPL	APOD	USP27X	ALDH7A1	PDHB	CYB5R1	ATP6V0C	PPARG	PNPO	C2orf56	PRKACG	BRWD2	NUP133	DOK5	PCDHB8	TEX11	PTHR1	ENOPH1
HNRNPR	NCOA2	HYOU1	PDCD10	C1QTNF1	KCTD12	CCR5	ZNF688	CYP1A2	DCT	DIO2	ZBTB7C	EWSR1	FANCG	EXOSC7	NELF	LRRTM2	GMFB	C17orf90	ITGA4	LHX1	LTA	ARSF	MYBPC3	MYL6	NFATC4	ATP2A1	PAK3	C3orf18	EMCN	ATP6V1B1	GFOD1	OXSM	ALLC	MAPK10	PTPN2	PTPRD	RRAGD	RING1	RPE65	SATB1	XCL1	NEUROG2	TGFB2	UBE2V2	VGF	VSNL1	MGC3196	THTPA	CXorf36
SAP18	CNPY2	MTX2	GPR75	AHNAK2	CHRNA2	LRRC50	AADAC	ACE	NPTXR	LY96	FUS	FUT7	GABRR2	CXorf27	SEC31B	L3MBTL	RAB11FIP5	SERGEF	TIMM8B	HTT	HK1	APCS	SLCO4C1	KIF2A	LRP6	MUC2	NFKBIA	ATP2A2	ATP4B	SERPINB2	GMPR2	PDCD2	PER1	SERPINB5	PMAIP1	C17orf59	UBE2W	LRP2BP	PSMC2	DOLPP1	RAP1GDS1	REG1A	BDNF	RNF25	SGCD	NDST4	SLC6A13	C1orf35	C6orf27
RAD50	DSCR4	ZNF267	CCR9	NUDT3	CTSK	DMWD	TET3	ERCC2	NCDN	GPR161	CLDN15	ADAM5P	IGLV3-19	HSD17B2	HTR3A	IFNA7	C6orf120	LCP1	MAK	MSH4	NDUFB5	NRL	GOLT1B	DCTN4	GLRX5	UBE2J1	WWOX	TAF7L	P15RS	LGI2	FLJ10769	NXF3	BCHE	ACTB	CLIP1	SLC28A3	LOC644096	C14orf135	SLC11A1	KLF5	TRPC3	DDX54	C1orf108	PALB2	GEMIN7	PDZD3	FBXO11	LRRC48	CASQ2
ACTR3	USP39	10801_at	BTNL3	NUDT6	COX10	CPT1A	CRHR2	SLC26A3	ABCA2	FLNB	TSSK2	FBXO24	GCG	GLRA1	GNRH2	SLCO1B3	GRSF1	HOXD10	HRB	ACADL	BMP8A	MMP13	MPG	NDUFS5	MRTO4	HPCAL4	HSPC111	GALNT7	PLCD1	PPL	PPM1A	PIH1D1	PPP2R3C	SHQ1	GIMAP5	AGPAT4	LYZL6	KIAA1199	TTYH1	SYT13	C2orf43	SCD	CXCL5	CHST8	C1S	TSNAX	UBE2N	UTX	WNT7B
DLEU1	PLK4	NMU	ZXDB	ALB	EXT2	HNRNPUL2	GPR116	FGA	FGF2	PLEKHA6	DENND3	SCFD1	PHF15	DDAH1	LSM4	TIPARP	GCKR	ITGB1BP2	RBMXL2	HCFC2	ITGA9	MAOB	MYBL1	NDUFA5	PAM	PRLH	HAO2	SFMBT1	DSCR6	SOX18	TMED9	TBC1D8B	PRKX	NEUROD4	PROL1	S100A3	SEMG2	EFCAB6	SKP1	SLC8A1	UROS	ZNF223	NETO2	EIF3A	TRADD	TSC22D1	SLC28A2	KIAA0391	SUPT7L
SAE1	KCNK7	TSFM	CDIPT	ATF7	KATNA1	C1QTNF3	DCK	DLG4	DLX2	DNM1	FAM76A	ENDOG	EPS15	FLT4	KIAA0774	OR2W1	GOLGB1	GPR17	TRAJ28	GRIN2A	BAZ2B	HAGH	SERPIND1	HLA-DMB	MAF	ASTN1	NFIC	PAEP	A4GNT	RTEL1	PIK3CA	PMM2	TEX10	PPOX	CCDC109B	BBS7	UBA6	WDR41	BMP2K	TMEM127	C10orf6	TDP1	PSMC5	SLC17A6	GATAD1	SPRR3	SLC14A2	CLTCL1	SMARCA5
PREB	CD2BP2	GPNMB	C10orf116	RAPGEF4	TEX261	CLDN4	ADAM3A	DPP6	DVL2	EPHA4	ERH	HISPPD1	TPSG1	ZBTB20	GATA2	SIGLEC7	MORC1	SULT1B1	OLFML1	SLC25A4	NPC1L1	HOXA2	IGLL1	MATN1	MET	CTAGE5	NAP1L3	NTF3	MRPS2	SAR1B	NLGN3	MRPL20	DDX19A	PECR	HTRA1	KCNK12	C8orf4	KIAA1614	PRODH2	CCL16	CIDEC	SLC7A4	TSHR	UTY	C16orf68	FYCO1	ZNF552	C7orf58	SLC24A6
PIGK	ERLIN1	KHDRBS3	WIPF2	CYP19A1	CYB5R3	DRP2	RIMS1	FLG	RAD54L2	FXN	FSHB	SAMM50	HIST1H1C	HBA2	HLA-DQB2	HTN3	MCM7	MLLT1	MTR	MYO1C	ATP2B4	THAP4	TREM2	ATRX	NSMCE4A	C14orf118	TMEM30A	PCDHGB6	KLK10	ENTPD7	EPB41L5	BAI3	PTPRN2	S100A7	SCN7A	MMP25	BMPR1B	BRD9	SSTR5	THPO	UBE2I	UCP3	WFS1	WNT8B	XDH	ST8SIA4	NARG1	UBXD1	BRAP
ANGPTL7	CLGN	CLPX	ADAMTS13	NUDT4	RBPJL	LOC127406	DCTN1	DR1	EN2	EPO	DHX30	EFR3A	SEC61G	TRIM29	C15orf2	FTSJ1	GNL3	OR10J1	B9D1	DKK3	GLE1	GRIN2D	GUK1	HPX	FAM5C	KCNJ1	KCNK3	ACAT2	LFNG	PCDHGC3	C20orf43	LRP1B	FAM46C	FAM118A	YOD1	PRCC	ACTR10	PRODH	SPHK2	CHRNA10	NPAL3	RYR2	CLSTN2	DLK2	SOAT1	ST13	CDC2L2	UGDH	XRCC1
HCN4	SH2D3A	YKT6	ADCY2	LECT1	SIX5	C9orf97	EIF4E	EPHX1	FABP7	FMO4	TTC33	ALOX12P2	GK2	NDOR1	PCSK1N	GTF2A2	PRICKLE4	HMGCS2	ONECUT1	KCNB1	LAMB3	LUM	SMAD9	MAGEB1	MUC5AC	ING4	PDE1C	MBIP	HDAC7	CALML5	PIK3R2	PNMT	SRGN	FOXJ2	PROP1	LRTM1	PTPRB	RAC1	CDH22	SIM2	SLC16A1	SNRPD3	TMOD1	UBE2L3	ANKRD55	C1orf113	WBSCR23	BRD3	CHD9
UBA2	CDK2	LYPLA1	ERN2	COPS6	CIDEA	CLPS	CNTN1	ASB9	CHODL	CYP2C18	ABHD3	DNAH9	TUBB	FNDC3A	GGA3	JMJD6	C17orf88	ANAPC13	HIBCH	GLRB	IGHV3-73	ASTE1	CPSF1	APEH	KRT4	MC3R	MTIF2	OMP	CROT	FLJ10213	UBE2Q1	PRKAA1	MAP2K1	DNAJC12	GJC2	FKSG2	RNASE3	RNPEP	SCN4A	RHBDF1	WDR13	FAM59A	C1orf149	MRPL11	STC1	TTC1	729875_at	ZFP37	COLEC11
CD52	CCT7	TXNIP	GADD45G	ADRM1	CPSF6	EMILIN1	CHRNA5	SNX26	CLN5	COX6C	CYLC2	DHCR7	EYA1	FBN2	FGFR4	FSTL4	RABGAP1	SULT4A1	ABHD14A	GIPR	GJA3	GNG4	GRM1	KDR	LIFR	LSAMP	LOC441601	MYO5A	NDUFB6	NRAP	PENK	PLCL1	PLXNB3	DDIT4	RPRM	FKBP10	S100A2	CXCL12	DDX31	SLC2A2	TTR	LOC729799	MRP63	YIPF2	PLEKHF1	GEMIN6	PODNL1	SEMA6D	DYRK3
UST	WDR68	VAV3	SPTLC1	POLQ	CHGB	C14orf172	ADH5	COX7B	CPOX	AANAT	EP300	PDZRN3	SR140	KIAA0776	ZFPM2	RIMBP2	ADAT1	GABRA3	OR10H3	GFRA1	B3GAT1	CSNK2A1P	GPR22	C16orf80	GYPC	DONSON	AOX1	TNC	AQP8	KCNJ14	MAGOH	MEIS1	MIP	ATP5D	C21orf91	MTMR10	TMEM48	MAPK13	PSMA1	PSMC6	RAB6A	ZNF667	BMP8B	SUPT5H	hCG_1732469	UBE2E1	DENND1C	GRPEL1	BHLHB9
FARS2	CHAT	GPR176	NXPH4	COL9A1	DIAPH1	DLST	ECHS1	F7	MON1B	PALLD	ENDOD1	AFF2	TFIP11	GALNT1	TRIM58	IGKC	KCNF1	MAD2L1	SMAD3	NDUFB4	SLC11A2	BFAR	TM7SF3	POR	POU3F4	PCDH24	KIRREL	PPP2R5C	DHTKD1	PRIM1	ZFP64	PRDM11	RB1	RGS7	SEMA3F	RBKS	SLC39A8	SRY	LEFTY2	TLR3	729599_at	730062_at	SLC30A3	CRELD1	TXNDC15	NUP214	PAAF1	ARD1A	ZNF394
DPYSL4	POLR3G	GABARAP	OSBPL1A	COX7A1	CSF3	MEGF8	FBLN1	SMG1	BRP44	POT1	SH3YL1	CLUL1	FAM155B	LPO	MYF6	ATP2B3	ARMCX1	ATP5F1	NT5DC3	ACSL5	ZNF44	PLN	GIN1	BSPRY	CCDC87	SLC29A3	VAC14	CADM3	RFC2	BCL3	BCR	BGLAP	CCL20	CCL25	TTTY15	LOC646756	SLIT3	TLL2	TMPO	TNS1	TXN	VPREB1	CHPF	CARS2	UBTD1	LPAL2	SLC10A3	HIST1H2BL	PDXK
CDH3	ARFRP1	B3GNT3	HMG20B	SMR3B	TLK2	EDA	ADNP2	FRZB	SFRS18	RSL1D1	DIMT1L	PARVB	HOXB1	HOXC10	FMO6P	ARNT	CITED1	MSH5	NDUFB1	TMED5	IFT52	PCTK1	PHKG1	C21orf45	C21orf55	CWF19L1	MAP2K5	CYSLTR2	OVOL2	DNASE2B	BDKRB2	PKNOX2	PRDM16	SFTPC	MFSD1	BMP5	TNNT2	WAS	ZAP70	C21orf2	ZNF12	GDPD3	TTLL7	ELMO3	C10orf57	KIAA1539	CUBN	ULBP2	C14orf156
MRPS31	KDELR1	WWP1	CTBP2	DTNA	C10orf38	FDPS	DDN	SRRM2	OR7C2	GFPT1	HDLBP	HTR2B	KCNC1	SRRD	SMCP	ARID4B	ADAM22	CRCT1	PCDHB11	HRASLS	PTCH1	RAC3	RIT1	RLBP1	ZFAND3	SERPINB4	SCN10A	C10orf84	LHX5	C16orf24	SP1	SPI1	SSRP1	SURF2	TRPC4	DUSP26	MUL1	OCEL1	SLC25A16	TP63	TRIM15	PAPSS1	MTDH	LONP1	9403_at	FAM131B
RBPMS	DMC1	COL11A2	SLC26A2	ENO2	KCTD20	ALDOB	KIAA0323	PIP5K1C	PRND	SHPK	FUT2	ARMC8	MOCS3	GRIN1	ICOS	IL8RA	IL10RA	CDRT1	YY2	MMP12	ALDH6A1	MAP1LC3C	NDUFB7	SPOCK3	IHPK2	SEPX1	MOCOS	TMEM206	IQCC	PRX	SPTBN4	SCN2A	IKZF5	SHOX2	SLC9A3	SNRPA	SRP9	ZFP36L1	TNNI1	TTF1	SRD5A3	HIST1H2BE	ANXA9	LL22NC03-75B3.6	CBL	FGF17	TGM5	FEZ1
MPHOSPH9	KATNB1	TRIM3	RRAGA	C1orf2	LIAS	CLCA1	CRYBB2	ADRA2B	ELN	NR2F6	ERBB3	ORC3L	FAM50B	FBXO5	CDH19	GTPBP8	HEXB	HOXC11	HSD3B2	ID4	ITGB2	KRAS	LEPR	MDM4	MMP17	NAB1	DRG1	NFIX	NHLH1	ZNF639	PLEC1	SDK2	FAIM	PLEKHG6	KIAA1704	CCDC47	SLC17A7	PGLYRP4	MYOZ1	RFC1	RGR	RORA	ZDHHC6	SH3GL2	IL25	RASL11B	TERF1	C5AR1	UGT2B4
MBOAT5	CTDSPL	TNRC4	ADORA2A	CSF1	CSNK2A1	CSTF3	151011_at	EPYC	KIAA0368	GAA	QPCT	DNAJB5	MXRA5	FAM32A	SERP1	BBS9	LGALS13	CFH	MYT1	TRAT1	PLLP	FKBP11	PTRH2	LSM8	PIK3R1	NOLA1	54708_at	MKS1	YY1AP1	SFRS15	PVRL1	RCN1	REGL	STRA6	SHBG	SLC4A3	FSCN1	TAF4B	TRPC5	CACNA2D1	C18orf22	C13orf23	USP11	DOHH	SOX14	CFLAR	CACNA2D2	AFFX-r2-Bs-phe-M_at	AFFX-r2-Ec-bioC-3_at
B3GALT5	LAMC3	PROCR	CSPG5	ARPP-21	TOE1	ATG4A	CNGB1	CYP24A1	EFNA5	FIGF	LEPROTL1	MACF1	TSPAN15	OR1A2	ANKRD2	SIGLEC9	ARHGEF16	RNASEN	LRP12	HOXD12	HPR	IFNA16	IL6	ITIH3	ASAH1	MYO1A	ATOH1	SERPINB13	FXYD7	RBM47	TEX13B	PSMA6	PAK7	PLEKHA1	MAK10	SETMAR	YTHDC2	SLC15A1	SST	729343_at	CACNB2	C1orf135	DDX50	FSD1	ALS2CR8	CALM2	PCDH11Y	DYRK4	P11
RUVBL2	CRH	RNF32	CTSB	CYP2A7	ZHX3	C3orf63	PSD3	DAZAP1	GFRA2	TAGLN3	GSK3B	HNRNPH1	AMIGO2	INSM1	KCNC3	ACCN2	MAP3K3	MYBPC1	CCDC53	POU3F2	MAGEL2	PPIC	BCOR	MAP1S	TMEM100	MAP7D1	PRPS2	NLGN4X	C8orf79	PTPRZ1	C4orf41	SLC5A2	SLC6A11	SLIT1	BMX	SS18	TLE2	TTPA	728560_at	728985_at	USP1	WT1	ZFPL1	FKRP	PDHX	SGPP1	JARID1C	88523_at	WASL
CDH17	PRMT5	CCT2	CGREF1	EMID1	DHX8	DDX10	C14orf147	STX2	R3HDM2	SLC13A4	OR7A17	GHRHR	RND1	PRPF19	GNAI2	TRBV16	HSF1	IGF1	AQP7	MCF2	MGAT3	LOC442233	SS18L2	C14orf166	UGT1A8	C14orf94	PRELP	DNAJC11	LOC55908	RAB3B	S100A8	SAFB	BHMT	NDRG4	SSR4	STXBP3	SYCP1	TPTE	PCGF2	C5orf23	HMBOX1	PIGZ	COL18A1	APOLD1	HIST1H4G	DCTN5	RUNX3	FBP2	ZNF682
HAX1	RRH	ZNF460	TOPBP1	ZNF573	CSN2	CYP17A1	DBI	DLG2	AGTR1	C6orf130	FGF5	CLSTN1	GRIP1	GC	CACNG5	PNMA3	NT5C	IFNW1	IRS1	KRT33B	MUC6	TAS2R7	PCOLCE	GMIP	SLC26A4	PGAM2	PIK3CB	MBD3	SARS2	SLC35A5	NIPSNAP3B	NOLA2	LMBR1L	ZNF302	BARX1	LYRM2	RPS6KB1	ABCG5	EBF2	SNRPD1	BNIP3	TG	C20orf149	PRG2	OBFC1	CAPN6	ZNHIT4	GPR65	FCGBP
HNRNPA3P1	APC2	C1orf61	FRS2	C9orf7	GPR45	CMA1	CRMP1	ZNF280B	EVPL	NKX2-8	DENND2A	BMP10	GLUD2	GOT1	ANK2	GRM2	IBSP	IRAK1	JUND	LOC391076	NEK1	ATAD2B	POU4F2	RNF125	PRKAR1B	ALG13	PRKG1	PSG5	GPR137	RNASE6	TRMT11	GFRA4	SLC16A2	SLC25A1	ZNF80	EPS8L3	MAP7D3	TREML2	GRHL2	GLRA3	CCDC92	CSRP3	FZD4	HIST1H2AI	AIP	DIRAS3	C19orf22	CEP170
FAM13A1	CELP	FERMT2	LRRC42	COX7C	CRABP1	CREBL2	ZC3H4	ABCA6	PTTG3	GCNT2	OSTF1	CIDEB	GTF2E2	STRN3	HSPA5	IL13RA2	RND3	ARHGDIG	MLF1	MMP7	MTRR	NF1	NOL1	NPAS2	NVL	OGG1	OXT	PDE11A	PHKG2	CNNM2	C12orf48	SOBP	STAP2	DCP1A	NKRF	KTELC1	PTPN7	SDC1	CTAGE1	VWA1	SPAM1	SUPT4H1	TESK1	RMI1	NIBP	FGF16	TAOK2	TXNL1	NRG2
NME6	KHDRBS1	CD3EAP	UPK1A	CHM	DPYSL3	ABCB7	LAMB4	ATF6	RRS1	CHST5	ZBTB38	GAD2	DKFZP586H2123	TINF2	TRAV12-2	GIT1	HRH1	RAB15	ZNF749	MCL1	ATP2B1	BEX1	REST	P53AIP1	SLC2A3	SMARCD2	SNRPB	SOD2	CA6	OTUB2	C2orf54	GRRP1	UPK3B	ST8SIA2	ISCA1	ST6GALNAC5	RUNX1	WISP1	BAZ1B	LOC90586	ACTR8	MED21	ATP6V1G1	CD44	SETD1A
RAMP1	DLL3	CHRNE	C1orf76	ADRB2	SORCS3	PPP1R15A	ALK	C22orf31	RASGRP3	GALNS	GAPDH	IL1RAPL2	EIF2AK1	PDLIM3	XCR1	MRPL18	TNPO2	IGFALS	PDX1	KCNQ2	KLK12	NOTCH3	REEP2	BRP44L	PGC	FXYD3	PLP2	C4orf19	PRKAB1	PSMA7	PURA	MMP27	AURKC	TECTA	TGM4	TSSC1	RBM42	VASH2	DSN1	LIMD2	SYNC1	RGSL2	GINS4	UTF1	KALRN	CCT6A	ACCN3	COPS2	ARNT2
CIB1	NUDC	IL24	CHRNB3	C14orf79	FABP6	ALDH1B1	SEPHS1	WDTC1	PARC	KIAA0460	PIGN	ABL1	GABRP	CLIP3	PIP3-E	TAF5L	UTP20	GZMM	HOXA11	IFNAR2	KCNA5	KCNJ16	KRT3	KRT7	MAP3K1	MIF	NUP88	REG3A	LIMS2	ERBB2IP	RABGGTB	SCN2B	SLC6A8	ZNF20	CA5A	ADIPOR2	THOC5	HPS4	ATPAF2	SFXN1	BAG2	PITPNM1	NR1D2
CDH13	MPHOSPH10	UBE2E3	COL11A1	CYP2B6	DCC	ENO1	FOXE1	MCF2L2	UBXD8	ATP11B	ICOSLG	SEZ6L	SNED1	DNTTIP2	HMGB2	HSPB2	HTR1E	KCND2	KCNK1	MARK1	MC4R	ZFHX3	NCF4	MRPS17	ATP5J	PGK2	PLA2G2A	DENND4C	PROX1	PTPN13	BCAT2	CCL17	BNIP2	STAC	TP53BP1	EFHD2	LRFN3	SLC7A5	HIST1H4L	OR1A1	CASR	SERPINA6	TNFRSF10D	NMT2	AFFX-r2-Bs-thr-3_s_at
CRYGB	CRYM	DMBT1	SLC29A1	FAIM2	FOXO3	KIAA0892	CBX6	FOSL2	IL17RA	GNAI3	GNB3	ATAD2	HDGF	IFNGR2	LCT	ASNS	NPM1	ANGPTL4	SLC45A2	VPS28	SLCO1C1	KIF1A	ERCC6L	PPP2R3A	ZNF654	ZCCHC8	PRPH	XAB2	PCBP4	JPH2	PTPRF	PZP	BCAT1	SCN1B	MTMR14	SPR	ZNF45	ELOVL6	CBLL1	INTS5	CHAF1B	TRIP11	FARP2	THRAP3
SGK2	ABCC4	CGA	CYP46A1	MRPL3	MAGEC3	ADSL	DAB1	DAXX	TMPRSS6	CCDC46	F2	C6orf145	SAPS1	ALG5	HSBP1	HSPE1	KCNG1	NFE2	ATP4A	C3orf32	PALMD	EPN3	LMO3	PTBP2	PVT1	RAB2A	RBP1	RCVRN	SLC5A7	MRPS15	STAR	UGT2B17	DAGLA	TRPM8	FASTKD1	C14orf140	TSC22D4	SOCS2	LDB1	BSN	CADPS2	NOS1AP	SLK
RBM7	CYP11A1	ECM2	EPHB6	FBXL7	BRD4	PES1	GAST	FETUB	GJB1	AHDC1	MLNR	HDAC2	HOXA7	IAPP	AQP6	RNF126P1	NBL1	NDUFC2	NDUFS3	ELA2B	TLR8	ENPP1	USP47	AGGF1	RIF1	TMCO6	PPY	TRMU	WIZ	RARB	BMP7	BNIP3L	TCF12	MUC5B	ZKSCAN1	ZNF133	MAPKAP1	JRKL	SUCLG2	C1orf156	CD69
PTPRU	OSBPL9	CPB1	SLC25A10	PSORS1C1	ELF3	EMP2	EN1	EPHA7	LPIN1	REXO2	ABL2	CTA-126B4.3	MAGEB4	NDUFS4	NME3	NUCB1	AMDHD2	ST8SIA3	SCARA3	RBMX2	PDPK1	FAM63A	LTB4R2	OTOR	C5orf15	XPO4	LOC643503	BMP1	TNFAIP2	COIL	CAB39L	HIST1H2AK	HIST1H3G	PIK3R3	PROZ	CCKAR	KRIT1	HAND1	ENTPD6	CKAP5
GLRX3	CENPE	JTB	TREX2	GALNT6	EDN2	AHR	F11	CLEC5A	ANKRD17	GREM1	CKAP2	MED4	THYN1	HLA-DRA	IK	IL12A	MAP3K10	ASS1	NPPA	PAK1	TAS2R14	RAB4B	PLEKHA4	C1orf114	SLC26A10	SOD3	THBS3	TUB	CHAC1	CCDC121	ECHDC3	C2orf37	EEA1	PCGF1	CDC23	CLIC3	SLC22A8	MYOT	KIAA0408
TSPAN32	FARP1	GLYAT	CST6	CYP2C8	DNMT3B	EGR4	LOC196993	ALDH3A1	MORC3	CCDC9	26221_at	TRBV21-1	DDX25	GPSM2	HOXD1	KISS1	MST1R	MYH7	NDUFA6	NOS2A	MED31	ARL6IP4	EPB41L4B	GIPC2	C10orf18	C1orf78	FLJ11184	STYK1	PLXNA3	RAB1A	RBBP6	BCL2	SH2D4A	LOC728448	UBE2H	CACNA1E	PANK3	ACTN4	TM7SF4	ISG20L2	CACNA1I	VPS26A	UTP14C
MFSD10	RASL10A	SUB1	METAP2	INSL6	CTNNB1	CYLD	CRISP1	DUSP7	EIF4EBP2	ANGPTL2	NUP188	RBM9	CHD5	OR2F1	GPR25	GSTA4	TRA2A	ERO1L	IGSF3	IRF5	IVL	L1CAM	BCAM	MYH3	NKX6-1	PGM5	SLC6A20	TRIT1	CCDC99	FLJ20489	KIAA1609	C20orf59	INF2	STK11	SUPV3L1	ZNF141	NUP85	CEP76	LRRC3	CCNK	GYG2	RAB9A	CD70
BAIAP2	DNAJB4	CRP	ATP8B3	CYP1A1	CYP2A6	DNA2	DOCK1	HIGD2A	ELF5	NCOA6	UBR2	CNOT7	HSD3B1	MSMB	MTM1	PA2G4	PODXL2	SERPINA10	TH1L	LSM7	ATR	DOCK10	NAG18	BIK	SFPQ	LOC645468	ST3GAL2	TUT1	NR2F1	FAM65A	TM4SF20	NEK11	CXorf34	IFT74	RGN	MSC	HAND2	TBX4	ZBTB40
LRRC17	SCGB1D1	FRS3	SLC26A1	COL17A1	DPEP1	EPRS	CLDN14	FBXL4	UQCRQ	GNB2	C3orf64	HOXB3	HSPG2	IDH3B	ZNF391	MDS1	NPY	OXTR	GP6	TEX264	ATP5E	PIAS4	PDHA1	MRPS33	TERF2IP	KRT20	TMEM106B	PPEF2	PSMD9	GBA3	TRO	LOC729659	ZNF16	RNF122	RIN3	ZKSCAN3	TSSK1B	CRLF1	NUP155
ADCYAP1R1	CLDN7	NKX2-5	CYP7A1	DLX6	ECH1	FABP2	FOLH1	HAAO	RWDD3	CNNM1	PSCD4	APOBEC1	ZNF324B	MDFI	ASL	NDUFAB1	NTS	MLXIPL	RSRC1	TNFRSF12A	PMP2	ALKBH4	CLN6	OXR1	WDR12	MEPE	SENP2	PRSS22	METTL4	SNCA	TBX5	TNNI2	CCT3	UNG	CDK5RAP3	FLAD1	MIA	MAPKAPK5	VNN1	ZNF536
CDH5	ADARB2	NOL5A	AP3M2	LZTS1	TREH	LRRC15	DGKG	EYA4	F3	ZNF652	FLT3LG	MKRN1	PGDS	HTR4	INCENP	APITD1	LY6H	TAS2R4	DDX47	PEX7	PITX1	BCMO1	PRM1	KIAA1622	RAB40C	PYCR1	PCYT2	RIC8A	SC5DL	AKTIP	TAF2	ZNF24	ZNF37A	CYBRD1	C8orf41	C10orf79	ZMYM4	AKAP5
STX6	PGCP	YWHAQ	COL13A1	CRX	DAO	DBC1	DBH	FGF6	SIRT2	FSCN2	ARL5A	MRPS28	HADHB	C1orf174	IFNA8	MAP1B	MGAT2	MMP14	PITX3	POLA1	BNC2	GPATCH2	TCP11L1	SLC25A40	MAP2K3	ABHD6	SEMA6A	RNASEL	TNFRSF17	SLC18A3	TUBA1A	FAM57A	AP3B2	TMEM14B	RAB1B	PPAP2C	EIF3J	AKAP4	TRPA1	GPRC5A	DLGAP2	ZNF235	SNCAIP
ANAPC10	C1D	CYP4F8	CNGA1	DGKQ	ABCA3	KLHL18	DMN	GABRA5	PTCD1	GLI1	REM1	CXXC1	SHROOM2	KLRD1	MAN2C1	MMP10	MYO1D	NPR2	TRAPPC4	DNAH3	BTBD7	TMEM126B	BAAT	CCL15	CCL21	UPF3B	LYPLA2P1	C11orf61	MAFK	PDZD7	HKDC1	OPA3	CALM3	RIOK3	ALKBH1	MAP3K13
PLK2	PDE10A	TRIOBP	ERCC8	COL9A3	CTLA4	EFNA1	THSD7A	WDR7	TMEM59L	C6orf54	TJP3	GCLM	GNL1	OBP2A	HTR1D	TBX10	MMP2	HNT	PLD2	C9orf95	AVP	RAP1GAP	ZFP106	SNAP25	TEC	UMPS	UQCRC2	PCYOX1L	FLJ13611	NIPA2	AMN	CASP3	KRT36	UBE2M	KCNB2	PJA2
AGXT	ZNF423	BRD7P3	PGLS	TBC1D10B	CHIA	GRIK4	APBA1	TUBB2B	INPP5D	KCNA4	KIF25	MFAP3	OAZ1	MTERFD1	PDE6C	PLCB4	ING3	DPP8	CASZ1	CRTAC1	RNF121	GALNT10	C14orf124	MRPL40	MRPL9	TFR2	UBP1	UCP2	ZSCAN5	C6orf103	POF1B	ACTL6A	MTMR2	PHOX2B	CDKL2	DCLK1	DCLRE1A	AFFX-DapX-5_at
TRIB1	PAK4	CDX1	XPOT	CRYAA	AAK1	VPS41	AMT	BZW2	FSCN3	HOXA10	KRT14	ARHGDIA	MAPT	MMP11	NEUROG3	PDE4D	PGGT1B	PIN1L	COMMD8	FBXW7	TSNAXIP1	UGCGL1	ABCD4	BBS4	SCTR	VPS72	TPBG	UBA5	TUBA4B	ALX1	CBR3	FXR2	TCL1B	MAGI2	ENDOGL1	AFFX-r2-Bs-lys-M_at
OR5I1	LYPD1	DIO3	ARID3A	CELSR3	HIPK1	FHL1	CLCA4	SBNO2	CLCC1	SPEF1	GAMT	ITGB1BP3	MCHR1	IGHV1-2	HTR2A	ITGAV	LLGL1	MOCS2	MSH3	CLDN11	CASC1	ABCF3	SYNJ2BP	DNAH7	PRMT8	RHO	CCL4	GPSM3	HNF1A	VTN	VWF	NHEJ1	SF3B5	PIP5K1B	ARID5B	CLDN6	VAMP3	PICK1
CDH11	SF3B2	RCBTB2	CLCN1	DAPK3	EFHA1	ARL6IP1	GGT5	GPR21	GRIK1	GRIK5	IKBKB	KCNJ15	KRT34	LAD1	MAGEB3	NR4A2	PAX2	DBR1	PDCD1	POLG	GOLPH3L	PRKAA2	LRRC40	RPL36AL	SEC13	FBRS	SIPA1	TGFBR3	SHFM1	FLJ14154	C15orf44	SPACA1	TCF7L1	MTMR3	CD74
USH1C	CDSN	TACC2	KLK11	RASSF8	DDX1	RPIA	PLCH1	TNRC6B	CAMTA2	ALOX12B	GAK	GSTM5	TFCP2L1	ITPR2	LOC390940	LAMP2	MYBPC2	ATP1A1	PNLIPRP2	KLHL9	TEX13A	C11orf30	KIAA1462	JARID1A	SCNN1D	POPDC2	C1orf80	ZBTB17	CACNA1S	FLJ22184	CALML3	GGH	ACTN3	AP3D1	NAT8	CD5L	TTC35	ZNF646	IFT140
ABCC9	ACTR1A	PEMT	SPAG11B	EIF3M	PHTF1	SEC61B	AGA	MAST1	GBAS	PTPN18	OR2H1	CPNE7	IL1F6	HSPC072	HTR1A	LALBA	LMX1B	MYO9A	VRK3	CFP	PLAGL1	UGT2B28	PTGER1	CCND1	GPBP1L1	SGCG	C4BPB	VIPR2	CEP290	TUBB1	CUL4A	HERC3
AASS	POP7	RFPL1S	SPINK5	COX7A2	FOXC2	FRAT2	KIAA1279	FGF20	ATP5S	OR7E156P	FOXA1	HOXD3	IGBP1	LOC392555	LMO1	MARK3	MYL4	TPRKB	COMMD10	RIPK4	FLJ11235	PPP1R1A	PRIM2	PCDHA10	MDM1	TULP4	PNPLA2	RAG1	RELA	TCEB1	SLC30A4	C6orf60	MICALL2	FLJ12331	SPRY4	STX7	TAF1A	FAM110B	LRAT	DLGAP1	CABP1
TIMM17B	TXNL4A	FAM107A	FBXO41	EEF1A2	ETS1	PUF60	GRAMD4	SPDEF	ARFGAP3	HSPC159	C1orf222	IDI1	ARF6	LAMA2	MAN2B1	NFYC	NGF	NNAT	FLJ20323	WDR5B	PARVA	PSMB3	PRDM12	RFC4	MAPK12	TMBIM1	BLVRB	SLC5A5	SLC9A1	UGT8	FLJ13224	CASP6	ANGEL2	MED7	ITM2A	PSMD6	AFFX-M27830_5_at
PIAS3	SEMA6C	TBL3	TMSL8	COPE	EPHA5	MS4A2	ALPI	FSHR	NFU1	HPCA	IFNA5	INHA	MAGEA1	MCAM	MEF2D	METTL1	PCK1	DHX29	BTN2A3	WDR48	RRM1	SLC6A1	SLC6A2	TBXA2R	TFAP2C	TNFRSF1A	ZNF136	ZNF426	FAM124B	KHDC1	SYN3	CPZ	RIPK1	CCK	CTDP1	BCL7B	ATG5	ROCK2	ATP5J2
CDK9	NMUR1	CDX2	RAB31	PRDM5	CHEK2	ADRB1	HIGD1A	KLK13	OPLAH	GJA4	CCDC59	IL2	TRPM1	OR10C1	NME1	WDR8	PEX10	PLA2G1B	AGPAT5	IL26	PYY	SCYL3	TADA2L	hCG_1783052	VAV2	CA3	CALB2	QSER1	SF3A2	SRPX	SEMA7A	EIF3G	ABCC10	ORAI3	PAGE4
PKDREJ	CLEC10A	CKMT2	SSX2IP	FAM131A	DBT	EVI2B	SPEN	MLANA	COMMD3	LRRC32	PPA2	TOX3	LPAR4	PSMC3IP	HOXA6	HSF4	IFNG	KCNS3	MATN2	COPS4	CDK5RAP1	HAO1	TMEM16K	NUDT11	TYW1	PPP2R5E	SOX10	DST	FMNL1	79584_at	C10orf97	COLQ	B3GALNT1	UBE3C
ZNF197	SIRPB1	STAMBP	CFL1	ZNF271	ARID5A	SLC35D2	CRYBA4	RAB40A	ATN1	ENPP4	METAP1	FUT3	GALT	OR7A5	IGLV1-40	VSX1	IRF4	MLH1	PAX6	UBAP1	YTHDF2	FEZF2	BRF2	KIAA1166	MRPS22	PTGER3	SCN5A	TMPRSS2	TRPC6	SUMO1	CALCA	C6orf211	TMEM121	USP5	C1orf14	NRP2	BUD31	CCND2	STK17B	RECQL4	AKAP6	ACYP2	GAB2
ENOX2	IQGAP2	A2M	ALDH1A1	SARM1	IQCE	ASPHD1	ACADM	MAGEA5	MDH1	MYF5	DDR2	OVOL1	P4HA1	SERPINB10	IL20RA	FEV	FLJ20254	KBTBD4	CHFR	RBP3	TEAD4	NR2F2	TTC4	TYRO3	DEK	ARMC7	C13orf34	DCAKD	KIAA1772	TMPRSS5	ADAMTS12	HIST3H3	KLRC4	UBE4A	SPAG6
CLNS1A	CYB5A	JAG1	ERCC3	TWISTNB	HIC2	NBEAL2	PYY2	EDC4	TMEM97	SLC2A8	KCNIP2	HOXB9	IL7R	ITGB8	LETM1	NDUFA4	ORC4L	UTP18	PHF7	SLC6A15	RABIF	RASA2	RLN1	HCN2	LHPP	SFTPB	SLC6A4	TNNC2	CACNA1C	SLC25A20	RNF219	PNPLA4	SLC13A2	VAPB	AFFX-BioDn-5_at	AFFX-r2-Bs-dap-5_at
ARPC2	MAP3K8	CSPG4	ADRA1A	ATP6V0E2	ERBB4	FREQ	SLC35A3	PDSS1	MTO1	TOR1AIP1	IGKV4-1	TLX3	HCRT	HSPA8	LRP3	OR3A2	TRIAP1	FAM83E	ODAM	C20orf11	ZDHHC7	BTNL2	CYP20A1	RAB5C	TCF21	TIE1	TP73	CARD14	RPP21	OR3A3	SQSTM1	CD1B	BRE	USP15
MED6	SEMA6B	CEBPD	SLC35A1	UQCR	WWP2	CHRNA4	COPB1	OR2F2	DBN1	DSCAM	DAAM1	GJB5	ALG6	RAX	IGFBP5	ILF2	INHBC	KCNN1	GPR143	DDX41	ASB4	PGR	ASXL2	PPP5C	MTMR8	ANKS1B	STARD7	CIAPIN1	SPTBN2	TULP3	LY6G6C	RCE1
CLDN16	ADORA1	ZNRF4	ARHGEF12	BHMT2	GATA4	C6orf66	ANXA1	CDR2L	APOA1	ARG1	LAMA3	PAX5	C2orf28	ZNF589	PADI3	PIGH	SERPINF2	DNAJB12	NOL8	AVPR1B	PIGV	FEM1C	PTPN6	C17orf75	SIX3	C1R	LOC83459	LIN7A	SLC25A46	NDST3	CLOCK	AFFX-ThrX-M_at
CDK2AP2	BET1	PGRMC2	SLC30A9	ALDH1L1	TMEM115	CAPN11	CYP27B1	IQSEC2	NOX1	PCDH11X	HSP90AA1	NTRK1	OPCML	IGF2AS	GLULD1	SCAND2	TMEM132A	TRIM68	ZC3H15	LGALS14	ALOXE3	CCL14	SSBP1	SSR1	WNT2B	PVRIG	C4orf29	MYO19	C15orf5	LOC90379	APOBEC3B	RUSC2
MPHOSPH6	CCNO	HSPH1	CPSF4	C11orf58	LARP4	CENTD2	COL6A1	COL10A1	RCAN1	ZBTB1	UBR4	IGFBP1	ARF5	MAN2A1	TAS2R10	CHCHD2	C1RL	NEIL3	TMEM144	MAPK6	TMEM159	LSM2	LRRC19	TAF12	TOP3A	DNAJB14	FLJ14107	C1orf25	PTCH2	KRT38	RGS9	LIMD1	SEMA5A	ENTPD3	DNAJC6	GOLGA5
HTATIP	BTG3	KIF3A	OSBPL11	TBCB	CTF1	DUSP1	EML1	ZNF365	GTPBP4	FJX1	RAD54B	HSPA12A	GH2	ZRF1	IL5	IL11	INPPL1	ITGA3	MAGEA11	TMEM151B	SERPINC1	50514_at	LCMT1	LARP7	PHYH	GDAP1	PRB3	STAB2	NRIP3	ZNF286A	PTPRE	MOSPD3	LOC727726	IQCG	YIPF4	GPR37L1	MED17	LPIN2	KIAA0562	PLEKHM1
PRMT3	CAP2	DLD	DLX4	ETS2	MTF2	KIAA0841	SHC2	GALR1	GCK	GP5	INSRR	ITGA2	KCNA2	KRT81	AFF3	PHOX2A	MYH8	PEX14	SIDT1	RBM23	C12orf11	PTPRN	ABCD3	BDKRB1	SHB	KLC2	SRD5A2	TBX2	TFF1	SLC35A2	KCNAB1	RGS5	TBC1D5	SLC23A2
ABI1	USPL1	COPS5	CD160	RWDD2A	PAQR3	NR0B1	EDN3	EFNA3	FGF13	SLCO3A1	GPR27	GPS1	EHD2	LHB	NDUFS2	PLCE1	PKP1	ST7L	RIC8B	RNF17	KLK6	DTWD1	KIAA1305	RDH14	RNASE4	MRPS35	NPAS3	STRN	SERPINA7	VDAC3	AGBL2	CUL2	IRS4	TELO2
CALCRL	NEU3	SLC38A3	CHGA	RRP12	TMED3	AP4E1	RAB3GAP2	RPAP1	LRP10	PELP1	GSK3A	HOXC8	MB	FAM49B	PNLIPRP1	RNF43	HEATR1	KIAA1310	C6orf64	PEX19	CCL19	MGC3032	SULT1E1	TACR1	THBS2	UGP2	ZNF195	QTRTD1	ANP32E	MAPKAPK2
ELA3A	SOX21	CHUK	CYP2A13	ETV5	PSMAL	GLT25D2	GABRG2	HLA-DMA	IGJ	INS	RBM12B	SCGB2A1	ESF1	FAM35A	RNF186	RCBTB1	TBC1D19	SLC22A11	PCDHA2	MASP1	PSG4	ACN9	PXMP2	RAGE	SPP2	TBX6	UQCRH	HDHD3	SLC25A12	CBFA2T3	CXorf1	DGCR2
MAB21L2	SEC24A	ADCY9	SERPINA3	SLC38A6	DTX3	ETV2	F12	ZFR2	NNT	GPD1	GRIA2	MRPL42	MRPL13	RANGRF	KLK14	CSAD	PGK1	PIK3C2G	PRPF40A	PRKAG1	CEP72	PRKD1	PRM2	CX3CL1	TIMP3	ZIC3	CACNA1F	TMEM22
DHRS2	TIMM17A	CHAD	PLA2R1	KIAA0409	PPIL2	GNAO1	C20orf91	SEC14L4	PADI1	HIF1A	HSPA1A	HSPA9	KRT86	ADAM11	PHF20L1	TMCO1	GKN1	SELPLG	ELSPBP1	RAB17	BEST1	ZNF35	APOO	MYCT1	FZD9	GRWD1	INE1	RAB11A	GABBR2	AFFX-HUMRGE/M10098_5_at
CD226	C5orf3	APOBEC2	CRABP2	ADRA1B	MARK2	MAPRE3	TBC1D1	ATP11A	TENC1	SYNGR4	TRPC4AP	ABCA12	SRPK3	C1orf107	STXBP6	C16orf5	ANXA6	MNX1	HTR5A	PAX4	PIPOX	C20orf20	C10orf59	RFC5	SGCB	MRPL34	TMEM135	TPSAB1	KREMEN2	IFT88	HIST1H4E	HSD17B6	NAT1
TSSC4	ECD	DCBLD2	EIF2B1	ERCC4	FGG	KIFAP3	FPR2	MIZF	RCP9	LAMB1	LPA	NDUFA9	OCA2	OR1D2	PDE1B	SELT	PPA1	PCDHB12	TMEM8	CCL23	STIM1	CNTN2	RPAP3	ALG9	NRSN2	BXDC5	PUS7L	SYDE1	BZRAP1
UBD	EBNA1BP2	CHI3L2	CSRP2	CTPS	RBM34	ZKSCAN5	NR5A1	TEKT2	RAPGEF1	GPR132	RHOD	NDUFB2	NPC1	GCNT4	PIN1	MED1	APTX	POMGNT1	PTPRA	ROS1	FAM38B	MS4A5	SPTB	SSR3	SULT1A2	UBA1	XPO1	WDR76	RAB33B	PLA2G10	CAV3	CREB3L1	WDR67	CDC5L
ADH1C	CTNND2	CYP21A2	DEFA6	FKBP4	FOXG1	KCNH4	MYRIP	C2orf25	MC5R	NFKB2	ATP2B2	ACOX1	RWDD1	OTUD4	MOSC2	DET1	PCDHB6	MUC13	ZMIZ1	RAB3A	RARS	DNAI2	TACR2	HNF1B	TCN1	HDAC11	ACVR2B	KIAA0195
KBTBD10	XAB1	LPHN1	ZC3H7B	ADAM2	SGMS1	GYPA	IMPG1	MYOG	KLF13	PIP4K2A	PLIN	AVPR1A	NXT2	PRRG2	HMHB1	XPNPEP3	TYR	TYRP1	COL14A1	KDELC1	TNFSF9	SUCLA2	IL1RL1	ADAMTS2	SEC22B	RIMS2	HARBI1	CDH1
AP1M2	NDRG1	CSHL1	EIF2S1	STRA13	EPOR	SEC31A	CHORDC1	GRIA3	NPTX2	ATP6V1B2	LOC541469	GPR173	C9orf6	EXOC2	ADCY10	LIN37	C21orf62	RECQL	RLF	TAF5	B3GNT4	MRM1	C10orf95	KCNH6	CAMK2A	BRIP1	FADD	CHRNA6	ITGB1BP1
TMEM5	CETN1	CHRND	EPHA3	C10orf56	PHLDA1	ORC6L	FRG1	KLK5	RAB26	AUTS2	SEC14L3	METTL5	NCF2	OGN	P2RY4	PBX1	PFDN4	PIGR	DUOX1	A2BP1	ENY2	RALGDS	HPSE2	SLC6A3	NEK4	TP53BP2	TMEM47	DGAT1	IGLL3	CD48
SLC17A2	TUBB2C	RFPL3	CAPN9	GIPC1	CHRNB2	DDT	EHHADH	ANKRD26	ZBTB43	ELP4	GTF2H5	RERE	FURIN	BIN2	MAP2K2	SREBF1	USH2A	CA12	ZNF185	CNTD2	CAPZA2	LMNB2	CD1E	BMP15	GLP2R	MAGEC1	AFFX-r2-Bs-lys-3_at	AFFX-r2-Bs-thr-M_s_at
CDK4	DPYS	EVX1	SUSD5	FBXO2	TCL6	CHMP2A	LOXL1	MVK	NPHS1	TMED7	PIGC	PI4KB	PNLIP	PSMA2	FNDC4	SLC7A2	SPRR1A	TIMP4	TUBA3C	WNT2	JMJD5	TRIM8	CCDC70	LTBP4	FOXN1	ADAM18	CER1	UBAP2L
FEM1B	CTRC	COL2A1	CST1	GALNT8	OR10H2	TUBG2	HOXD9	HSD17B4	IGHA1	KCNJ5	MFAP4	MTAP	NQO2	YARS2	TCEB3B	PCSK5	THEG	PDK3	STX18	EAF2	PSMD10	SYK	BAT3	C14orf139	MFAP5	DPF1	PRSS12	FPGT	MYOZ3	RECQL5	ECE2	GIT2
INSL5	CRYBA2	CYP26A1	DMXL1	LPHN3	ANP32D	RNF19A	GCHFR	GSN	HIST1H1D	AIRE	ICT1	IL6R	AR	FXYD2	CD207	ADIPOR1	PIP	PRB4	TMEM9B	EDA2R	TNN	ELOVL1	SULT2A1	TM7SF2	TMEM106C	AAAS	KAZALD1	BCL10	LMF2	GOSR1	CLEC2B
AKT3	NCKAP1	U1SNRNPBP	DUSP14	SCN11A	F9	FGF1	RAB6IP1	SEC11A	GABRA1	GLUD1	GPX2	KRT84	LLGL2	MAGEA10	RPS27L	POU3F1	C1orf123	NUDT15	RARG	BCAN	MKRN3	NPEPL1	CALCR	80098_at	KHSRP	STARD13	PLCH2	AFFX-M27830_M_at
DKFZp667G2110	EFNA2	ETV1	FGD1	PCNX	FLII	TES	A1CF	H2AFX	IL12RB1	MEX3D	MC2R	MNAT1	MUSK	ATP12A	ATP5C1	ZNF219	WDR44	DUS2L	SLC38A4	C14orf130	CAMK1G	CCDC81	GALNT11	GREM2	C6orf35	ALG12	MOBKL2B	COASY	PRPF4	RRP9	AFFX-r2-Bs-phe-5_at
C6orf108	COL19A1	CSNK1G2	AGTR2	EVC	FABP1	LPHN2	PHF3	OR12D2	AMELY	FOXB1	GUCY1B2	PURG	APLP1	NCBP1	NEUROD1	ORC1L	KLRF1	RAB6B	PIWIL2	FAM90A1	PRSS3	SYT1	LOC728344	NKAIN1	LRRC8E	KIF18A	HTR3B	WDR46	STX8	MRPL33	MINPP1
G3BP1	COX4NB	NXPH3	EPHB3	DNAJC8	FOLR1	OR11A1	GRP	HIST1H1E	PLA2G2E	KRTAP5-9	OPRM1	FLJ20309	MAGOHB	PPP2R2B	C21orf59	RDX	SCP2	SLC13A3	NR2C2	ZNF222	VKORC1	XTP3TPA	CCDC68	TXNDC1	KRTAP1-3	NCR2	TNFSF8
EXOC3	CPN2	FBXO28	SSBP3	KRT5	MCC	NDUFA1	NEK3	FAM63B	DDEFL1	PRKAR2A	UBAP2	DKFZp547H025	KLHL25	SLC12A3	SLC22A2	SNAI1	AKR1D1	ZFY	ATAD4	CORO7	C16orf44	FLJ21075	CBX2	MTMR6	AATK	AFFX-r2-P1-cre-5_at	AFFX-ThrX-5_at
ABCF2	LYVE1	CLCN4	DDX11	AGRP	EVI2A	KIAA0556	GAS8	HSPB8	SEZ6L2	LSM1	KEL	MST1	OPRK1	PDE4C	SAGE1	NYX	SEPP1	LOC643224	SLC1A2	TARBP2	XRCC4	ZNF230	ITIH5	ADO	FOXH1	PIGB	CD81
RER1	IL1RAPL1	CP	CYP4B1	DAP	EPHA2	ZC3H3	TSKU	OR1F2P	GDNF	EMR2	HGFAC	KAL1	KRT2	ANGPT4	GULP1	NUDT9	TBC1D13	ACSM5	PCDHGB5	C11orf16	RAP2C	IL21	645226_at	ZNF747	TLR4	NUP37	OR2H2	NDFIP1	LATS1	CLCA2
VTI1B	C19orf21	CYP11B1	ATP1B4	ALS2CL	LHX6	PCOLCE2	C6orf15	HSD17B3	ARR3	MMP16	MYL1	PAX9	PIK3C3	PTPN14	RAP1A	PRPH2	MALL	C17orf39	MOGAT2	SLC2A10	SETD3	EIF2B4	PPT2	RNF7	CD58	HS3ST2
NUBP2	CFDP1	ZNHIT1	MAN1B1	AKR1C1	R3HCC1	WSCD1	HEY2	POU2F3	PLA2G2D	HMGCS1	NDUFB3	ROR1	TAS2R1	SERPINA4	CCDC93	PAF1	PRG2	APOM	PTN	G6PC2	RAC2	ATXN8OS	SSTR3	TNFSF4	PPCS	TMC7	URM1	KRT75
CDH16	MYBBP1A	AHSA1	CORIN	SEC23IP	CSTA	ZNF384	GPR97	KIAA0999	NTSR2	CACNG4	GTF2B	APC	LRP4	PCDH7	HSD17B14	PFKFB1	CMTM6	LEPREL1	TRIM62	WFDC1	RAD23B	TUBAL3	PPFIA2
RCAN2	C6orf10	ADAM30	DCN	SHANK2	FBXO22	GLRA2	SLC39A2	SIX6	CNTN5	POLR2F	GDPD2	ARL8B	ZNF407	C19orf61	RAD51C	RPA3	POPDC3	ZBBX	TNFSF18	ATG12	GPR52	MFN2
SORBS1	PPP4R2	DSC3	ENPEP	KIAA0182	SCRIB	GPR3	TRDC	SMAD5	NELL1	NOX4	PLA2G5	HYDIN	PPP2R2A	PSMA3	RAB3IL1	GBL	THSD4	AKR7A2	CCNH	ENTPD4	AFFX-r2-Bs-phe-3_at
CST8	FAF1	CSF2	DLX5	RAI14	OR2J2	MACROD1	GUCA2A	HNRNPAB	IFNAR1	ITIH4	LOC390861	LYL1	MPP2	NEDD4	PDCL	IMPG2	CKLF	MTMR12	PPBP	SDHC	HIF3A	ZNF142	BCAR3	SOAT2	RDH16	KCNAB3	IL27RA	KCNE2
CDH10	CDH18	PPP1R13L	SLC27A2	COX15	CCT8L2	EGFR	GATA1	AATF	MYO6	SPTBN5	MED15	SMU1	ADI1	C22orf26	PRKAR2B	SOX9	ZNF155	EFTUD1	SCRN3	TRPM3	GBF1
EDIL3	PTPRT	CLTB	CCR8	DCI	DDOST	DUSP8	FMO1	MAGEB2	OR3A1	GPRC5B	FAM55D	MED9	TMEM39B	KLHDC8A	OR2S2	RGS4	TCOF1	MRPL49	NPHS2	BRCC3	C7orf10	ADAM12	GLT8D2	SPARCL1	NDST2	ADAMTS3
UTP14A	SLCO2B1	CHRNA3	HSPB6	CSN3	OLFML2A	F2R	KIAA0664	MAN2B2	GEM	NTRK2	LRRC36	SEMA4G	FAM3A	SFRS4	SLC2A4	C11orf10	MLPH	ARHGAP28	C10orf119	UBL4A	PMFBP1	ACTN2	GTF3C4	AFFX-HUMGAPDH/M33197_M_at
MED16	ADCY1	SLC6A14	ABCC2	EIF5A	GMPR	KLF15	HRG	LUZP2	IFNB1	ARF4	PLA2G3	PPP1R3C	DARS2	ANKRD7	PRSS8	PRDM14	SP2	SRM	CA7	LRRC31	FLJ21062	B3GALT1	SLC24A1	TMPRSS11D
NAT2	DPH2	AGTRL1	KIAA0090	CA14	SLC37A4	GABBR1	AMBN	SNX10	ANXA13	MEOX2	MYH10	TFDP3	PLA1A	CCDC88A	EXOSC5	ZNF471	SLC7A1	SLC10A2	TPM2	PLVAP	HOMER2	PCDHA9	ROD1
HOXB13	FILIP1L	EVI1	FOXF2	PART1	FRAG1	GPR12	APOC2	KCNQ3	MYL3	PLUNC	GPR88	POLR2L	CPVL	MXRA8	PSMD4	KIF17	USP36	PTPRR	RAD51L3	SLC1A5	SLCO1A2	SMARCA4	TCTN2	NR4A3	LOC81691	CADPS
TOM1L1	CDH7	SLC17A3	CPS1	CYP2C9	OR10H1	GRID2	PCDHB1	HCRTR1	MAGEA12	MPP1	OMD	PCDHGA10	PSG9	SLC5A4	SLC17A1	SULT1C2	SGK269	ARFGAP2
CHRNA1	EFNB3	ATXN7L1	FGL1	B3GAT3	AQP2	ASPH	NPR3	RNFT1	RAB14	PPP1R3A	MBNL3	CENPJ	VN1R1	RYR3	LOC647288	TCP10	OR1G1
TUBB4	CYP3A4	SULF1	FPGS	SLC24A2	C10orf28	TMOD3	HPS1	ASPA	TAOK3	NEUROD6	SH3GL3	SLN	C6orf155	RNF39	AFFX-BioDn-3_at
CHRM2	CNTF	CYP2C19	PRPS1L1	ERC1	ZC3H13	ITGB1	NOS1	KRT76	DDX49	PPAN	OLFML3	SOX11	BTC	UCHL1	ACSBG2	FZD7
PQBP1	ADH1B	CNR1	EIF4A1	GPC4	ING2	LUZP4	CNGB3	C1orf112	RABL5	TRH	C7	C6orf134	PABPN1	B4GALT3
TSPAN1	XPO7	CCRK	GNG3	H3F3B	MAS1	MMP3	MTNR1A	NPY5R	OTC	NPFFR1	SLC18A1	TRHR	FBXL15	NPAL2	STK24	RASAL1	PGS1
ATP8A1	CIT	B4GALT7	ESRRG	FDFT1	ZIM2	PHGDH	SCN3B	TGIF2	SDHA	CACNB3	BANF1	SYNJ1
MOSPD2	AKR7A3	GRB7	HMBS	IRF8	PRKG2	PRDM13	SLC5A1	HCG2P7	MAD1L1	LGR5	TBRG4	ABCG2	TOX
SCRG1	SLC9A8	UBE2NL	M6PR	RAG2	RXRG	HYAL3
RABAC1	HSF2BP	CTBS	NOX3	LOC51035	CD320	SNTB2	RUFY1
CYP3A7	ARIH1	INTS1	IGHV3-47	ACACA	KLHDC4	NARFL	VPS33A	ZNF192
LYST	ZNF257	FKSG30	SPA17	ELAC2
MARS
[truncated: 28 more columns]
